# Supplementary material for: Genome-wide analysis of the U-box E3 ubiquitin ligase family role in drought tolerance in sesame (Sesamum indicum L.)
Source: Front Plant Sci. 2023 Sep 19;14:1261238. doi: 10.3389/fpls.2023.1261238 (PMC10558006; doi:10.3389/fpls.2023.1261238)
Supplement: Supplementary Table S2 — Summary of the detailed characterization of 56 PUB genes in sesame. [file Table_2.xlsx]

## Sheet: Sheet1
Supplementary Table S2
PUBID	GeneID	Chrosome	Start	End	Strand	SpeciesTree	Subgroups	Exon number	CDS	AA length	Molecular weight	Theoretical pI	Instability index	Instability index	Aliphatic index	Grand average of hydropathicity (GRAVY)	Subcellular location
SiPUB1	Sindi_0039300	chrom1	3512006	3513499	+	5	IV	1	1494	497	54539.5	7.13	55.02	unstable	98.49	-0.101	Mitochondrion
SiPUB2	Sindi_0046400	chrom1	4400300	4401631	-	6	II	1	1332	443	49490	7.47	35.22	stable	101.4	-0.002	Mitochondrion
SiPUB3	Sindi_0119600	chrom1	15014398	15015501	+	2	V	1	1104	367	40016.4	6.02	43.46	unstable	113.68	0.118	Nucleus
SiPUB4	Sindi_0168800	chrom1	19007583	19011793	-	5	III	5	2310	769	84986.4	5.42	50.16	unstable	96.02	-0.192	Nucleus
SiPUB5	Sindi_0193200	chrom1	21265454	21267085	+	5	IV	1	1632	543	59010.7	6.55	53.11	unstable	91.47	-0.187	Mitochondrion
SiPUB6	Sindi_0258200	chrom1	26346187	26347434	-	6	II	1	1248	415	45202.4	6.61	45.68	unstable	110.51	0.205	Cytoplasm
SiPUB7	Sindi_0289400	chrom1	28161999	28164291	-	3	V	4	1989	662	73715.3	6.98	40.75	unstable	105.53	-0.185	Nucleus
SiPUB8	Sindi_0348900	chrom2	4529040	4531755	+	3	V	4	1971	656	72838.3	5.81	44.35	unstable	106.02	-0.186	Cytoplasm
SiPUB9	Sindi_0514700	chrom2	22329171	22331222	-	3	V	1	2052	683	76350.8	8.21	43.76	unstable	107.39	0.016	Cytoplasm
SiPUB10	Sindi_0517600	chrom2	22586386	22587969	+	5	IV	1	1584	527	56899.8	8.3	45.56	unstable	93.89	-0.129	chloroplast
SiPUB11	Sindi_0565600	chrom3	548340	550419	+	2	V	2	1392	463	51753.2	7.61	37.61	stable	102.4	-0.175	Cytoplasm
SiPUB12	Sindi_0565700	chrom3	552947	556842	-	1	I	8	843	280	32195.8	6.28	42.98	unstable	84.43	-0.486	chloroplast
SiPUB13	Sindi_0595000	chrom3	3048688	3051563	+	1	I	6	2076	691	77890.5	6.03	44	unstable	88.08	-0.357	Nucleus
SiPUB14	Sindi_0607300	chrom3	4021724	4025919	+	1	I	8	846	281	32198.6	5.74	45.36	unstable	83.42	-0.5	Cytoplasm
SiPUB15	Sindi_0607400	chrom3	4030632	4032670	-	2	V	2	1392	463	51535.9	8.78	37.09	stable	99.91	-0.18	Cytoplasm
SiPUB16	Sindi_0617300	chrom3	4807381	4814706	-	3	V	6	2253	750	81670	5.98	41.67	unstable	91.76	-0.295	chloroplast
SiPUB17	Sindi_0644700	chrom3	7292375	7293577	+	6	II	1	1203	400	44721	8.63	47.37	unstable	105.32	-0.075	Cytoplasm
SiPUB18	Sindi_0644800	chrom3	7302103	7303329	-	6	II	1	1227	408	45932	8.91	37.34	stable	107.08	0.036	Cytoplasm
SiPUB19	Sindi_0678700	chrom3	10592478	10598100	+	1	I	16	3114	1037	117710	5.46	46.34	unstable	94.81	-0.211	chloroplast
SiPUB20	Sindi_0689800	chrom3	11261406	11262908	+	5	IV	1	1503	500	54737.8	6.66	55.26	unstable	94.58	-0.169	chloroplast
SiPUB21	Sindi_0749700	chrom3	18365183	18368785	-	1	I	8	2349	782	88897.6	6.77	42.38	unstable	89.21	-0.387	Nucleus
SiPUB22	Sindi_0752400	chrom3	18762576	18763904	+	6	II	1	1329	442	49491.7	8.28	36.3	stable	102.31	-0.041	Nucleus
SiPUB23	Sindi_0763300	chrom3	19926625	19927923	+	6	II	1	1299	432	47662.7	8.38	46.66	unstable	102.92	0.056	Cytoplasm
SiPUB24	Sindi_0833700	chrom4	1561577	1564339	-	4	V	4	2367	788	87298.4	8.4	46.68	unstable	98.54	-0.179	Nucleus
SiPUB25	Sindi_0865800	chrom4	4652941	4655969	-	4	V	3	2646	881	95410.1	6.05	38.27	stable	103.35	-0.077	chloroplast
SiPUB26	Sindi_1066200	chrom4	24524580	24527170	-	4	V	3	2166	722	78998.5	5.46	41.22	unstable	96.18	-0.265	Nucleus
SiPUB27	Sindi_1108500	chrom5	121891	125323	+	2	II	4	3015	1004	111786	5.37	47.89	unstable	111.89	-0.01	Nucleus
SiPUB28	Sindi_1120600	chrom5	815102	818206	-	1	I	5	2032	676	76467.1	5.21	55.85	unstable	81.41	-0.504	Nucleus
SiPUB29	Sindi_1161800	chrom5	3837846	3839117	-	6	II	1	1272	423	47258.2	8.14	56.98	unstable	99.57	-0.047	Cytoplasm
SiPUB30	Sindi_1195200	chrom5	6865673	6868482	+	4	V	4	2472	823	89458.7	6.05	41.8	unstable	91.81	-0.273	Cytoplasm
SiPUB31	Sindi_1220200	chrom5	8954228	8955391	-	6	II	1	1164	387	43206.6	6.33	49.15	unstable	110.57	0.086	Nucleus
SiPUB32	Sindi_1223600	chrom5	9310610	9314784	+	2	II	5	3261	1086	122505	7.8	43.13	unstable	96.17	-0.206	Nucleus
SiPUB33	Sindi_1240600	chrom5	10573452	10576868	+	3	V	4	1956	651	70984.1	7.87	45.08	unstable	99.25	-0.167	chloroplast
SiPUB34	Sindi_1392200	chrom6	3466615	3469333	+	2	II	3	2445	814	89612.8	5.39	44.44	unstable	106.83	-0.057	Cytoplasm
SiPUB35	Sindi_1404900	chrom6	4420637	4421875	-	6	II	1	1239	412	44997.2	8.38	49.42	unstable	100.53	0.01	chloroplast
SiPUB36	Sindi_1512800	chrom6	16158759	16162061	-	3	V	4	1959	652	70965.3	8.72	44.39	unstable	101.21	-0.174	Plasma membrane
SiPUB37	Sindi_1541200	chrom6	18470741	18472801	+	3	V	1	2061	686	75776.7	7.54	42.61	unstable	104.65	0.044	Plasma membrane
SiPUB38	Sindi_1551200	chrom6	19029744	19033432	-	5	III	4	2286	761	85210.7	6.55	49.51	unstable	96.25	-0.261	Nucleus
SiPUB39	Sindi_1750500	chrom7	19990076	19991323	-	6	II	1	1248	415	44998.9	7.03	43.26	unstable	106.96	0.167	Cytoplasm
SiPUB40	Sindi_1891400	chrom8	14929428	14934646	+	1	I	7	945	314	35288.1	6.32	50.98	unstable	85.7	-0.326	chloroplast
SiPUB41	Sindi_1906200	chrom8	16220834	16222051	+	6	II	1	1218	405	44761.9	8.47	45.36	unstable	106.89	0.019	chloroplast
SiPUB42	Sindi_1906300	chrom8	16229106	16230338	+	6	II	1	1233	410	45616.3	8.6	51.66	unstable	104.2	-0.025	Nucleus
SiPUB43	Sindi_2065500	chrom9	11952945	11958755	-	1	I	4	999	332	37718.9	6.34	39.94	stable	80.78	-0.556	Nucleus
SiPUB44	Sindi_2083800	chrom9	13411845	13416256	+	1	I	9	2412	803	90414	6.49	45.07	unstable	84.32	-0.428	Nucleus
SiPUB45	Sindi_2083900	chrom9	13417101	13421313	+	1	I	9	2418	805	89566.9	6.3	49.36	unstable	83.75	-0.38	Cytoplasm
SiPUB46	Sindi_2155100	chrom10	418823	420859	-	3	V	1	2037	678	74493.6	8.47	44.79	unstable	110.31	0.044	chloroplast
SiPUB47	Sindi_2206300	chrom10	3894784	3896025	-	6	II	1	1242	413	45735.4	8.88	50.39	unstable	104.41	-0.01	Cytoplasm
SiPUB48	Sindi_2206400	chrom10	3900198	3901427	-	6	II	1	1230	409	45879.3	6.41	46.12	unstable	105.13	0	Cytoplasm
SiPUB49	Sindi_2367300	chrom11	2817893	2819950	+	3	V	1	2058	685	75200.3	8.5	47.44	unstable	109.37	-0.027	Nucleus
SiPUB50	Sindi_2394000	chrom11	4755843	4758185	-	2	V	5	1512	503	55630.1	5.61	45.55	unstable	100.52	-0.077	Endoplasmic reticulum
SiPUB51	Sindi_2401500	chrom11	5429825	5433121	+	3	V	4	1896	631	69101.4	5.45	35.12	stable	102.39	-0.193	Plasma membrane
SiPUB52	Sindi_2470800	chrom11	13158183	13164617	-	-	IV	15	4500	1499	167041	6.09	50.92	unstable	88.04	-0.254	Nucleus
SiPUB53	Sindi_2559000	chrom12	5115220	5118817	-	5	III	6	2334	777	86783.2	6.4	44.88	unstable	97.17	-0.172	Nucleus
SiPUB54	Sindi_2723900	chrom13	1156539	1157891	+	6	II	1	1353	450	49141.5	7.02	44.45	unstable	108.93	0.095	Plasma membrane
SiPUB55	Sindi_2743300	chrom13	2423532	2425691	-	3	V	1	2160	719	78820.1	8.55	35.79	stable	98.44	-0.021	chloroplast
SiPUB56	Sindi_2754900	chrom13	3180416	3181519	+	2	V	1	1104	367	40041.4	8.3	46.97	unstable	110.52	0.04	Nucleus
