# Supplementary material for: Genome-wide analysis of the U-box E3 ubiquitin ligase family role in drought tolerance in sesame (Sesamum indicum L.)
Source: Front Plant Sci. 2023 Sep 19;14:1261238. doi: 10.3389/fpls.2023.1261238 (PMC10558006; doi:10.3389/fpls.2023.1261238)
Supplement: Supplementary Table S3 — A list of AtPUBs and OsPUBs used in phylogenetic analysis with SiPUBs. [file Table_3.xlsx]

## Sheet: Sheet1
PUB Name	Genome locus
AtPUB1/AtUFD2	AT5G15400
AtPUB2	AT5G67340
AtPUB3	AT3G54790
AtPUB4	AT2G23140
AtPUB5	AT4G36550
AtPUB6	AT1G24330
AtPUB7	AT1G67530
AtPUB8	AT4G21350
AtPUB9	AT3G07360
AtPUB10	AT1G71020
AtPUB11	AT1G23030
AtPUB12	AT2G28830
AtPUB13	AT3G46510
AtPUB14	AT3G54850
AtPUB15	AT5G42340
AtPUB16	AT5G01830
AtPUB17	AT1G29340
AtPUB18	AT1G10560
AtPUB19	AT1G60190
AtPUB20	AT1G66160
AtPUB21	AT5G37490
AtPUB22	AT3G52450
AtPUB23	AT2G35930
AtPUB24	AT3G11840
AtPUB25	AT3G19380
AtPUB26	AT1G49780
AtPUB27	AT5G64660
AtPUB28	AT5G09800
AtPUB29	AT3G18710
AtPUB30	AT3G49810
AtPUB31	AT5G65920
AtPUB32	AT3G49060
AtPUB33	AT2G45910
AtPUB34	AT2G19410
AtPUB35	AT4G25160
AtPUB36	AT3G61390
AtPUB37	AT2G45920
AtPUB38	AT5G65200
AtPUB39	AT3G47820
AtPUB40	AT5G40140
AtPUB41	AT5G62560
AtPUB42	AT1G68940
AtPUB43	AT1G76390
AtPUB44	AT1G20780
AtPUB45	AT1G27910
AtPUB46	AT5G18320
AtPUB47	AT5G18330
AtPUB48	AT5G18340
AtPUB49	AT5G67530
AtPUB50	AT5G65500
AtPUB51	AT5G61560
AtPUB52	AT5G61550
AtPUB53	AT5G51270
AtPUB54	AT1G01680
AtPUB55	AT1G01660
AtPUB56	AT1G01670
AtPUB57	AT1G56030
AtPUB58	AT1G56040
AtPUB59	AT1G04510
AtPUB60	AT2G33340
AtCHIP	AT3G07370
OsPUB1	LOC_Os03g31400
OsPUB2	LOC_Os05g39930
OsPUB3	LOC_Os01g60860
OsPUB4	LOC_Os02g13960
OsPUB5	LOC_Os08g32060
OsPUB6	LOC_Os09g21120
OsPUB7	LOC_Os04g28100
OsPUB8	LOC_Os02g28720
OsPUB9	LOC_Os02g49950
OsPUB10	LOC_Os03g16824
OsPUB11	LOC_Os12g38210
OsPUB12	LOC_Os06g01304
OsPUB13	LOC_Os06g51130
OsPUB14	LOC_Os08g37570
OsPUB15	LOC_Os08g01900
OsPUB16	LOC_Os01g66130
OsPUB17	LOC_Os08g32610
OsPUB18	LOC_Os09g21740
OsPUB19	LOC_Os06g13090
OsPUB20	LOC_Os06g13080
OsPUB21	LOC_Os02g49520
OsPUB22	LOC_Os06g16410
OsPUB23	LOC_Os12g17900
OsPUB24	LOC_Os03g45420
OsPUB25	LOC_Os12g17880
OsPUB26	LOC_Os03g60140
OsPUB27	LOC_Os04g41250
OsPUB28	LOC_Os01g67500
OsPUB29	LOC_Os02g47670
OsPUB30	LOC_Os08g04470
OsPUB31	LOC_Os01g64570
OsPUB32	LOC_Os04g58920
OsPUB33	LOC_Os02g33590
OsPUB34	LOC_Os04g34030
OsPUB35	LOC_Os04g49970
OsPUB36	LOC_Os02g46500
OsPUB37	LOC_Os12g06410
OsPUB38	LOC_Os04g35680
OsPUB39	LOC_Os06g13870
OsPUB40	LOC_Os02g50460
OsPUB41	LOC_Os03g13740
OsPUB42	LOC_Os10g03440
OsPUB43	LOC_Os02g34410
OsPUB44	LOC_Os05g36360
OsPUB45	LOC_Os02g33680
OsPUB46	LOC_Os04g34140
OsPUB47	LOC_Os06g37620
OsPUB48	LOC_Os02g12670
OsPUB49	LOC_Os10g41220
OsPUB50	LOC_Os03g01160
OsPUB51	LOC_Os06g04880
OsPUB52	LOC_Os09g39620
OsPUB53	LOC_Os10g40060
OsPUB54	LOC_Os10g40100
OsPUB55	LOC_Os02g44610
OsPUB56	LOC_Os09g39640
OsPUB57	LOC_Os03g31070
OsPUB58	LOC_Os10g40120
OsPUB59	LOC_Os03g31000
OsPUB60	LOC_Os02g44599
OsPUB61	LOC_Os10g01060
OsPUB62	LOC_Os02g57700
OsPUB63	LOC_Os06g06490
OsPUB64	LOC_Os06g06470
OsPUB65	LOC_Os06g06450
OsPUB66	LOC_Os05g01460
OsPUB67	LOC_Os10g40490
OsPUB68	LOC_Os08g02140
OsPUB69	LOC_Os08g13780
OsPUB70	LOC_Os06g06760
OsPUB71	LOC_Os01g12930
OsPUB72	LOC_Os10g32880
OsPUB73	LOC_Os02g28870
OsPUB74	LOC_Os06g28590
OsPUB75	LOC_Os03g13010
OsPUB76	LOC_Os04g30470
OsPUB77	LOC_Os04g49500
