# Supplementary material for: Genome-wide analysis of the U-box E3 ubiquitin ligase family role in drought tolerance in sesame (Sesamum indicum L.)
Source: Front Plant Sci. 2023 Sep 19;14:1261238. doi: 10.3389/fpls.2023.1261238 (PMC10558006; doi:10.3389/fpls.2023.1261238)
Supplement: Supplementary Table S4 — The Pfam analysis of SiPUB proteins in this study. [file Table_4.xlsx]

## Sheet: Sheet1
PUB ID	Pfam ID	HMM name	Type	Bit Score	E-value
SiPUB5	PF04564.18	U-box	Domain	36.7	4e-09
SiPUB5	PF00514.26	Arm	Repeat	20.6	0.00036
SiPUB5	PF00514.26	Arm	Repeat	21.5	0.00019
SiPUB3	PF04564.18	U-box	Domain	64.4	8.7e-18
SiPUB7	PF04564.18	U-box	Domain	74.6	5.6e-21
SiPUB7	PF00514.26	Arm	Repeat	33	4.4e-08
SiPUB7	PF00514.26	Arm	Repeat	22.9	6.7e-05
SiPUB4	PF04564.18	U-box	Domain	65.5	3.9e-18
SiPUB1	PF04564.18	U-box	Domain	37.4	2.4e-09
SiPUB1	PF00514.26	Arm	Repeat	27.8	1.9e-06
SiPUB1	PF00514.26	Arm	Repeat	25.2	1.3e-05
SiPUB6	PF04564.18	U-box	Domain	72.8	2.1e-20
SiPUB2	PF04564.18	U-box	Domain	72.3	3e-20
SiPUB48	PF04564.18	U-box	Domain	63.9	1.2e-17
SiPUB47	PF04564.18	U-box	Domain	72.9	1.9e-20
SiPUB46	PF04564.18	U-box	Domain	75.3	3.4e-21
SiPUB46	PF00514.26	Arm	Repeat	29.9	4.3e-07
SiPUB52	PF04564.18	U-box	Domain	54.9	7.8e-15
SiPUB52	PF00400.35	WD40	Repeat	20.9	0.00053
SiPUB51	PF04564.18	U-box	Domain	74.9	4.4e-21
SiPUB51	PF00514.26	Arm	Repeat	41.1	1.3e-10
SiPUB51	PF00514.26	Arm	Repeat	29	7.9e-07
SiPUB50	PF04564.18	U-box	Domain	23.3	6e-05
SiPUB50	PF04564.18	U-box	Domain	27.1	3.7e-06
SiPUB50	PF00514.26	Arm	Repeat	25.1	1.4e-05
SiPUB49	PF04564.18	U-box	Domain	78.1	4.7e-22
SiPUB49	PF00514.26	Arm	Repeat	38.8	6.6e-10
SiPUB53	PF04564.18	U-box	Domain	59.1	4e-16
SiPUB54	PF04564.18	U-box	Domain	51	1.4e-13
SiPUB55	PF04564.18	U-box	Domain	70.6	1e-19
SiPUB55	PF00514.26	Arm	Repeat	21.9	0.00014
SiPUB56	PF04564.18	U-box	Domain	69.3	2.6e-19
SiPUB9	PF04564.18	U-box	Domain	71.4	5.5e-20
SiPUB9	PF00514.26	Arm	Repeat	35.3	8.1e-09
SiPUB10	PF04564.18	U-box	Domain	32.9	6.1e-08
SiPUB10	PF00514.26	Arm	Repeat	25.4	1.1e-05
SiPUB8	PF04564.18	U-box	Domain	78.7	3.1e-22
SiPUB8	PF00514.26	Arm	Repeat	39.7	3.4e-10
SiPUB8	PF00514.26	Arm	Repeat	24.3	2.5e-05
SiPUB15	PF04564.18	U-box	Domain	80.5	8e-23
SiPUB20	PF04564.18	U-box	Domain	44.1	1.9e-11
SiPUB20	PF00514.26	Arm	Repeat	21.2	0.00024
SiPUB20	PF00514.26	Arm	Repeat	25	1.5e-05
SiPUB11	PF04564.18	U-box	Domain	75.6	2.7e-21
SiPUB11	PF00514.26	Arm	Repeat	21.2	0.00023
SiPUB13	PF07714.20	PK_Tyr_Ser-Thr	Domain	118.3	3.8e-34
SiPUB13	PF04564.18	U-box	Domain	44.9	1.1e-11
SiPUB16	PF04564.18	U-box	Domain	78.4	3.8e-22
SiPUB16	PF00514.26	Arm	Repeat	41.9	6.8e-11
SiPUB16	PF00514.26	Arm	Repeat	31.2	1.7e-07
SiPUB16	PF00514.26	Arm	Repeat	22.9	6.8e-05
SiPUB23	PF04564.18	U-box	Domain	65.6	3.7e-18
SiPUB12	PF12895.10	ANAPC3	Repeat	28	2.1e-06
SiPUB12	PF04564.18	U-box	Domain	89.6	1.2e-25
SiPUB21	PF07714.20	PK_Tyr_Ser-Thr	Domain	73.4	1.9e-20
SiPUB21	PF04564.18	U-box	Domain	53.8	1.8e-14
SiPUB22	PF04564.18	U-box	Domain	72	3.8e-20
SiPUB18	PF04564.18	U-box	Domain	63.6	1.6e-17
SiPUB19	PF10408.12	Ufd2P_core	Family	677.9	1.6e-203
SiPUB19	PF04564.18	U-box	Domain	102.5	1.2e-29
SiPUB17	PF04564.18	U-box	Domain	71.4	5.5e-20
SiPUB14	PF12895.10	ANAPC3	Repeat	27.2	3.8e-06
SiPUB14	PF04564.18	U-box	Domain	89.8	1e-25
SiPUB25	PF04564.18	U-box	Domain	76.9	1.1e-21
SiPUB25	PF00514.26	Arm	Repeat	43	3.1e-11
SiPUB25	PF00514.26	Arm	Repeat	24.7	1.8e-05
SiPUB25	PF00514.26	Arm	Repeat	22.5	9.1e-05
SiPUB26	PF04564.18	U-box	Domain	76.4	1.6e-21
SiPUB26	PF00514.26	Arm	Repeat	31.1	1.8e-07
SiPUB26	PF00514.26	Arm	Repeat	26.4	5.3e-06
SiPUB24	PF04564.18	U-box	Domain	68.8	3.7e-19
SiPUB24	PF00514.26	Arm	Repeat	29.1	7.5e-07
SiPUB24	PF00514.26	Arm	Repeat	28.3	1.3e-06
SiPUB29	PF04564.18	U-box	Domain	64.2	9.9e-18
SiPUB31	PF04564.18	U-box	Domain	71.9	4e-20
SiPUB33	PF04564.18	U-box	Domain	71.8	4.1e-20
SiPUB33	PF00514.26	Arm	Repeat	32.8	5.2e-08
SiPUB33	PF00514.26	Arm	Repeat	36.2	4.4e-09
SiPUB28	PF00069.28	Pkinase	Domain	138.7	2.4e-40
SiPUB28	PF04564.18	U-box	Domain	74.1	8e-21
SiPUB27	PF04564.18	U-box	Domain	67.4	1e-18
SiPUB27	PF00514.26	Arm	Repeat	22.9	6.7e-05
SiPUB27	PF00514.26	Arm	Repeat	23.8	3.6e-05
SiPUB32	PF04564.18	U-box	Domain	44.8	1.1e-11
SiPUB32	PF00514.26	Arm	Repeat	21.1	0.00025
SiPUB30	PF04564.18	U-box	Domain	75.3	3.4e-21
SiPUB30	PF00514.26	Arm	Repeat	34.5	1.6e-08
SiPUB30	PF00514.26	Arm	Repeat	30.3	3.1e-07
SiPUB34	PF04564.18	U-box	Domain	53.4	2.4e-14
SiPUB38	PF04564.18	U-box	Domain	61.9	5.3e-17
SiPUB35	PF04564.18	U-box	Domain	63.2	2.1e-17
SiPUB37	PF04564.18	U-box	Domain	67.7	8.3e-19
SiPUB37	PF00514.26	Arm	Repeat	25.9	7.6e-06
SiPUB36	PF04564.18	U-box	Domain	74	8.8e-21
SiPUB36	PF00514.26	Arm	Repeat	33.1	4.3e-08
SiPUB36	PF00514.26	Arm	Repeat	37.6	1.6e-09
SiPUB39	PF04564.18	U-box	Domain	73.7	1.1e-20
SiPUB40	PF04564.18	U-box	Domain	46.9	2.6e-12
SiPUB42	PF04564.18	U-box	Domain	73.1	1.6e-20
SiPUB41	PF04564.18	U-box	Domain	69.4	2.4e-19
SiPUB45	PF07714.20	PK_Tyr_Ser-Thr	Domain	139.8	1e-40
SiPUB45	PF04564.18	U-box	Domain	55.5	5.2e-15
SiPUB43	PF04564.18	U-box	Domain	39.4	5.6e-10
SiPUB44	PF07714.20	PK_Tyr_Ser-Thr	Domain	134.1	5.5e-39
SiPUB44	PF04564.18	U-box	Domain	66.4	2.1e-18
