# Supplementary material for: Genome-wide analysis of the U-box E3 ubiquitin ligase family role in drought tolerance in sesame (Sesamum indicum L.)
Source: Front Plant Sci. 2023 Sep 19;14:1261238. doi: 10.3389/fpls.2023.1261238 (PMC10558006; doi:10.3389/fpls.2023.1261238)
Supplement: Supplementary Table S5 — The tandem duplication block types of 56 SiPUB genes. [file Table_5.xlsx]

## Sheet: Sheet1
PUB ID	Tandem Type
SiPUB1	WGD/segmental
SiPUB2	dispersed
SiPUB3	WGD/segmental
SiPUB4	WGD/segmental
SiPUB5	WGD/segmental
SiPUB6	WGD/segmental
SiPUB7	dispersed
SiPUB46	dispersed
SiPUB47	WGD/segmental
SiPUB48	WGD/segmental
SiPUB49	dispersed
SiPUB50	dispersed
SiPUB51	dispersed
SiPUB52	dispersed
SiPUB53	dispersed
SiPUB54	dispersed
SiPUB55	dispersed
SiPUB56	WGD/segmental
SiPUB8	dispersed
SiPUB9	WGD/segmental
SiPUB10	WGD/segmental
SiPUB11	WGD/segmental
SiPUB12	WGD/segmental
SiPUB13	dispersed
SiPUB14	WGD/segmental
SiPUB15	WGD/segmental
SiPUB16	dispersed
SiPUB17	WGD/segmental
SiPUB18	WGD/segmental
SiPUB19	dispersed
SiPUB20	WGD/segmental
SiPUB21	dispersed
SiPUB22	dispersed
SiPUB23	dispersed
SiPUB24	WGD/segmental
SiPUB25	WGD/segmental
SiPUB26	WGD/segmental
SiPUB27	dispersed
SiPUB28	WGD/segmental
SiPUB29	dispersed
SiPUB30	WGD/segmental
SiPUB31	dispersed
SiPUB32	dispersed
SiPUB33	WGD/segmental
SiPUB34	dispersed
SiPUB35	dispersed
SiPUB36	WGD/segmental
SiPUB37	WGD/segmental
SiPUB38	WGD/segmental
SiPUB39	WGD/segmental
SiPUB40	WGD/segmental
SiPUB41	WGD/segmental
SiPUB42	tandem
SiPUB43	WGD/segmental
SiPUB44	tandem
SiPUB45	tandem
