# Supplementary material for: Genome-wide analysis of the U-box E3 ubiquitin ligase family role in drought tolerance in sesame (Sesamum indicum L.)
Source: Front Plant Sci. 2023 Sep 19;14:1261238. doi: 10.3389/fpls.2023.1261238 (PMC10558006; doi:10.3389/fpls.2023.1261238)
Supplement: Supplementary Table S6 — Cis-Acting elements analysis in the 2 kb promoters of SiPUB genes. [file Table_6.xlsx]

## Sheet: Sheet3
PUB ID	Cis-acting element	Motif sequence	Gene Location	Length	Strand	Fuction	Type
SiPUB1	AC-II	CCACCAACCCCC	1775	11	+		development-related elements
SiPUB1	AAGAA-motif	GAAAGAA	119	7	+		environmental stress-related elements
SiPUB1	ARE	AAACCA	795	6	+	cis-acting regulatory element essential for the anaerobic induction	environmental stress-related elements
SiPUB1	as-1	TGACG	993	5	+		environmental stress-related elements
SiPUB1	DRE1	ACCGAGA	1642	7	-		environmental stress-related elements
SiPUB1	MBS	CAACTG	1534	6	+	MYB binding site involved in drought-inducibility	environmental stress-related elements
SiPUB1	Myb	TAACTG	1393	6	-		environmental stress-related elements
SiPUB1	Myb	CAACTG	1534	6	+		environmental stress-related elements
SiPUB1	MYB	CAACAG	113	6	+		environmental stress-related elements
SiPUB1	MYB	CAACAG	1589	6	+		environmental stress-related elements
SiPUB1	MYB	CAACAG	1786	6	+		environmental stress-related elements
SiPUB1	MYB	CAACAG	1853	6	-		environmental stress-related elements
SiPUB1	MYB	CAACCA	1880	6	+		environmental stress-related elements
SiPUB1	Myc	TCTCTTA	549	7	-		environmental stress-related elements
SiPUB1	MYC	CATTTG	74	6	-		environmental stress-related elements
SiPUB1	MYC	CATGTG	535	6	-		environmental stress-related elements
SiPUB1	MYC	CATTTG	598	6	+		environmental stress-related elements
SiPUB1	MYC	CATTTG	664	6	-		environmental stress-related elements
SiPUB1	MYC	CAATTG	876	6	+		environmental stress-related elements
SiPUB1	STRE	AGGGG	462	5	+		environmental stress-related elements
SiPUB1	STRE	AGGGG	946	5	+		environmental stress-related elements
SiPUB1	STRE	AGGGG	1497	5	+		environmental stress-related elements
SiPUB1	W box	TTGACC	63	6	+		environmental stress-related elements
SiPUB1	W box	TTGACC	299	6	+		environmental stress-related elements
SiPUB1	W box	TTGACC	1339	6	+		environmental stress-related elements
SiPUB1	WRE3	CCACCT	1218	6	-		environmental stress-related elements
SiPUB1	WRE3	CCACCT	1476	6	+		environmental stress-related elements
SiPUB1	WUN-motif	CCATTTCAA	1652	9	-		environmental stress-related elements
SiPUB1	CGTCA-motif	CGTCA	993	5	-	cis-acting regulatory element involved in the MeJA-responsiveness	hormone-responsive elements
SiPUB1	GARE-motif	TCTGTTG	1589	7	-	gibberellin-responsive element	hormone-responsive elements
SiPUB1	P-box	CCTTTTG	1214	7	-	gibberellin-responsive element	hormone-responsive elements
SiPUB1	P-box	CCTTTTG	1316	7	+	gibberellin-responsive element	hormone-responsive elements
SiPUB1	TATC-box	TATCCCA	25	7	-	cis-acting element involved in gibberellin-responsiveness	hormone-responsive elements
SiPUB1	TATC-box	TATCCCA	719	7	-	cis-acting element involved in gibberellin-responsiveness	hormone-responsive elements
SiPUB1	TCA	TCATCTTCAT	1956	9	+		hormone-responsive elements
SiPUB1	TGACG-motif	TGACG	993	5	+	cis-acting regulatory element involved in the MeJA-responsiveness	hormone-responsive elements
SiPUB1	TGA-element	AACGAC	1837	6	-	auxin-responsive element	hormone-responsive elements
SiPUB1	AAAC-motif	CAATCAAAACCT	1460	11	+	light responsive element	light responsive element
SiPUB1	AE-box	AGAAACAA	122	8	+	part of a module for light response	light-responsive elements
SiPUB1	Box 4	ATTAAT	375	6	+	part of a conserved DNA module involved in light responsiveness	light-responsive elements
SiPUB1	Box 4	ATTAAT	1935	6	-	part of a conserved DNA module involved in light responsiveness	light-responsive elements
SiPUB1	GATA-motif	AAGATAAGATT	707	10	-	part of a light responsive element	light-responsive elements
SiPUB1	GATA-motif	GATAGGG	801	7	-	part of a light responsive element	light-responsive elements
SiPUB1	GT1-motif	GGTTAA	889	6	+	light responsive element	light-responsive elements
SiPUB1	TCT-motif	TCTTAC	248	6	+	part of a light responsive element	light-responsive elements
SiPUB1	Unnamed__1	GAATTTAATTAA	368	12	+	60K protein binding site	other functional elements
SiPUB1	CAAT-box	CAAAT	61	5	-	common cis-acting element in promoter and enhancer regions	promoter-related elements
SiPUB1	CAAT-box	CAAAT	74	5	+	common cis-acting element in promoter and enhancer regions	promoter-related elements
SiPUB1	CAAT-box	CCAAT	80	5	-	common cis-acting element in promoter and enhancer regions	promoter-related elements
SiPUB1	CAAT-box	CAAT	89	4	+		promoter-related elements
SiPUB1	CAAT-box	CCAAT	140	5	+	common cis-acting element in promoter and enhancer regions	promoter-related elements
SiPUB1	CAAT-box	CAAT	141	4	+		promoter-related elements
SiPUB1	CAAT-box	CCAAT	177	5	+	common cis-acting element in promoter and enhancer regions	promoter-related elements
SiPUB1	CAAT-box	CAAT	178	4	+		promoter-related elements
SiPUB1	CAAT-box	CAAAT	180	5	-	common cis-acting element in promoter and enhancer regions	promoter-related elements
SiPUB1	CAAT-box	CAAAT	237	5	-	common cis-acting element in promoter and enhancer regions	promoter-related elements
SiPUB1	CAAT-box	CAAT	293	4	-		promoter-related elements
SiPUB1	CAAT-box	CAAAT	297	5	-	common cis-acting element in promoter and enhancer regions	promoter-related elements
SiPUB1	CAAT-box	CAAAT	332	5	+	common cis-acting element in promoter and enhancer regions	promoter-related elements
SiPUB1	CAAT-box	CAAT	348	4	+		promoter-related elements
SiPUB1	CAAT-box	CAAT	398	4	-		promoter-related elements
SiPUB1	CAAT-box	CAAAT	420	5	+	common cis-acting element in promoter and enhancer regions	promoter-related elements
SiPUB1	CAAT-box	CAAT	471	4	-		promoter-related elements
SiPUB1	CAAT-box	CAAT	502	4	-		promoter-related elements
SiPUB1	CAAT-box	CAAAT	590	5	-	common cis-acting element in promoter and enhancer regions	promoter-related elements
SiPUB1	CAAT-box	CAAAT	599	5	-	common cis-acting element in promoter and enhancer regions	promoter-related elements
SiPUB1	CAAT-box	CAAAT	620	5	-	common cis-acting element in promoter and enhancer regions	promoter-related elements
SiPUB1	CAAT-box	CAAAT	629	5	-	common cis-acting element in promoter and enhancer regions	promoter-related elements
SiPUB1	CAAT-box	CAAAT	664	5	+	common cis-acting element in promoter and enhancer regions	promoter-related elements
SiPUB1	CAAT-box	CAAT	675	4	+		promoter-related elements
SiPUB1	CAAT-box	CAAAT	695	5	+	common cis-acting element in promoter and enhancer regions	promoter-related elements
SiPUB1	CAAT-box	CAAT	706	4	+		promoter-related elements
SiPUB1	CAAT-box	CAAT	736	4	+		promoter-related elements
SiPUB1	CAAT-box	CAAT	823	4	+		promoter-related elements
SiPUB1	CAAT-box	CAAT	876	4	+		promoter-related elements
SiPUB1	CAAT-box	CCAAT	878	5	-	common cis-acting element in promoter and enhancer regions	promoter-related elements
SiPUB1	CAAT-box	CAAT	930	4	-		promoter-related elements
SiPUB1	CAAT-box	CCAAT	935	5	+	common cis-acting element in promoter and enhancer regions	promoter-related elements
SiPUB1	CAAT-box	CAAT	936	4	+		promoter-related elements
SiPUB1	CAAT-box	CCAAT	967	5	+	common cis-acting element in promoter and enhancer regions	promoter-related elements
SiPUB1	CAAT-box	CAAT	968	4	+		promoter-related elements
SiPUB1	CAAT-box	CAAAT	1016	5	+	common cis-acting element in promoter and enhancer regions	promoter-related elements
SiPUB1	CAAT-box	CAAT	1053	4	-		promoter-related elements
SiPUB1	CAAT-box	CCAAT	1097	5	+	common cis-acting element in promoter and enhancer regions	promoter-related elements
SiPUB1	CAAT-box	CAAT	1098	4	+		promoter-related elements
SiPUB1	CAAT-box	CAAT	1153	4	+		promoter-related elements
SiPUB1	CAAT-box	CAAT	1181	4	+		promoter-related elements
SiPUB1	CAAT-box	CAAT	1195	4	-		promoter-related elements
SiPUB1	CAAT-box	CAAT	1245	4	+		promoter-related elements
SiPUB1	CAAT-box	CAAT	1306	4	+		promoter-related elements
SiPUB1	CAAT-box	CCAAT	1430	5	+	common cis-acting element in promoter and enhancer regions	promoter-related elements
SiPUB1	CAAT-box	CAAT	1431	4	+		promoter-related elements
SiPUB1	CAAT-box	CAAT	1488	4	+		promoter-related elements
SiPUB1	CAAT-box	CCAAT	1540	5	-	common cis-acting element in promoter and enhancer regions	promoter-related elements
SiPUB1	CAAT-box	CAAT	1651	4	-		promoter-related elements
SiPUB1	CAAT-box	CAAT	1703	4	-		promoter-related elements
SiPUB1	CAAT-box	CAAT	1792	4	+		promoter-related elements
SiPUB1	CAAT-box	CAAT	1864	4	+		promoter-related elements
SiPUB1	TATA-box	TATA	134	4	+	core promoter element around -30 of transcription start	promoter-related elements
SiPUB1	TATA-box	ATATAT	157	6	+	core promoter element around -30 of transcription start	promoter-related elements
SiPUB1	TATA-box	TATATA	158	6	+	core promoter element around -30 of transcription start	promoter-related elements
SiPUB1	TATA-box	ATATAT	159	6	+	core promoter element around -30 of transcription start	promoter-related elements
SiPUB1	TATA-box	TATATA	160	6	+	core promoter element around -30 of transcription start	promoter-related elements
SiPUB1	TATA-box	ATATAT	161	6	+	core promoter element around -30 of transcription start	promoter-related elements
SiPUB1	TATA-box	TATATA	162	6	+	core promoter element around -30 of transcription start	promoter-related elements
SiPUB1	TATA-box	TATA	164	4	+	core promoter element around -30 of transcription start	promoter-related elements
SiPUB1	TATA-box	TATA	171	4	+	core promoter element around -30 of transcription start	promoter-related elements
SiPUB1	TATA-box	TATAAAA	210	7	-	core promoter element around -30 of transcription start	promoter-related elements
SiPUB1	TATA-box	TATAAA	211	6	-	core promoter element around -30 of transcription start	promoter-related elements
SiPUB1	TATA-box	TATAA	212	5	-	core promoter element around -30 of transcription start	promoter-related elements
SiPUB1	TATA-box	TATA	213	4	+	core promoter element around -30 of transcription start	promoter-related elements
SiPUB1	TATA-box	TATAAGAA	263	8	-	core promoter element around -30 of transcription start	promoter-related elements
SiPUB1	TATA-box	TATAA	266	5	-	core promoter element around -30 of transcription start	promoter-related elements
SiPUB1	TATA-box	TATA	267	4	+	core promoter element around -30 of transcription start	promoter-related elements
SiPUB1	TATA-box	TATA	351	4	+	core promoter element around -30 of transcription start	promoter-related elements
SiPUB1	TATA-box	TATA	547	4	+	core promoter element around -30 of transcription start	promoter-related elements
SiPUB1	TATA-box	ATTATA	559	6	+	core promoter element around -30 of transcription start	promoter-related elements
SiPUB1	TATA-box	TATAA	560	5	-	core promoter element around -30 of transcription start	promoter-related elements
SiPUB1	TATA-box	TATA	561	4	+	core promoter element around -30 of transcription start	promoter-related elements
SiPUB1	TATA-box	TATA	638	4	+	core promoter element around -30 of transcription start	promoter-related elements
SiPUB1	TATA-box	ATATAA	644	6	+	core promoter element around -30 of transcription start	promoter-related elements
SiPUB1	TATA-box	TATA	645	4	+	core promoter element around -30 of transcription start	promoter-related elements
SiPUB1	TATA-box	ATATAT	650	6	+	core promoter element around -30 of transcription start	promoter-related elements
SiPUB1	TATA-box	TATA	651	4	+	core promoter element around -30 of transcription start	promoter-related elements
SiPUB1	TATA-box	taTATAAAtc	769	9	+	core promoter element around -30 of transcription start	promoter-related elements
SiPUB1	TATA-box	TATAA	770	5	-	core promoter element around -30 of transcription start	promoter-related elements
SiPUB1	TATA-box	TATA	771	4	+	core promoter element around -30 of transcription start	promoter-related elements
SiPUB1	TATA-box	ATATAT	1046	6	-	core promoter element around -30 of transcription start	promoter-related elements
SiPUB1	TATA-box	TATATA	1047	6	-	core promoter element around -30 of transcription start	promoter-related elements
SiPUB1	TATA-box	ATATAA	1048	6	+	core promoter element around -30 of transcription start	promoter-related elements
SiPUB1	TATA-box	TATA	1049	4	-	core promoter element around -30 of transcription start	promoter-related elements
SiPUB1	TATA-box	TACAAAA	1582	7	-	core promoter element around -30 of transcription start	promoter-related elements
SiPUB1	TATA-box	TATATA	1717	6	-	core promoter element around -30 of transcription start	promoter-related elements
SiPUB1	TATA-box	ATATAT	1718	6	-	core promoter element around -30 of transcription start	promoter-related elements
SiPUB1	TATA-box	TATA	1719	4	-	core promoter element around -30 of transcription start	promoter-related elements
SiPUB1	MBSI	aaaAaaC(G/C)GTTA	1560	10.5	+	MYB binding site involved in flavonoid biosynthetic genes regulation	site-binding related elements
SiPUB1	Myb-binding site	CAACAG	113	6	+		site-binding related elements
SiPUB1	Myb-binding site	CAACAG	1589	6	+		site-binding related elements
SiPUB1	Myb-binding site	CAACAG	1786	6	+		site-binding related elements
SiPUB1	Myb-binding site	CAACAG	1853	6	-		site-binding related elements
SiPUB1	AT~TATA-box	TATATA	158	6	+		other functional elements
SiPUB1	AT~TATA-box	TATATA	160	6	+		other functional elements
SiPUB1	AT~TATA-box	TATATA	162	6	+		other functional elements
SiPUB1	AT~TATA-box	TATATA	1047	6	-		other functional elements
SiPUB1	AT~TATA-box	TATATA	1717	6	-		other functional elements
SiPUB10	circadian	CAAAGATATC	1023	9	-	cis-acting regulatory element involved in circadian control	development-related elements
SiPUB10	GCN4_motif	TGAGTCA	1363	7	-	cis-regulatory element involved in endosperm expression	development-related elements
SiPUB10	GCN4_motif	TGAGTCA	1845	7	-	cis-regulatory element involved in endosperm expression	development-related elements
SiPUB10	O2-site	GATGACATGG	84	10	+	cis-acting regulatory element involved in zein metabolism regulation	development-related elements
SiPUB10	O2-site	GATGATGTGG	1830	9	-	cis-acting regulatory element involved in zein metabolism regulation	development-related elements
SiPUB10	AAGAA-motif	GAAAGAA	1746	7	-		environmental stress-related elements
SiPUB10	AAGAA-motif	GAAAGAA	1863	7	-		environmental stress-related elements
SiPUB10	as-1	TGACG	39	5	+		environmental stress-related elements
SiPUB10	as-1	TGACG	483	5	+		environmental stress-related elements
SiPUB10	Myc	TCTCTTA	8	7	+		environmental stress-related elements
SiPUB10	MYC	CATTTG	789	6	+		environmental stress-related elements
SiPUB10	MYC	CATTTG	893	6	+		environmental stress-related elements
SiPUB10	MYC	CATTTG	928	6	-		environmental stress-related elements
SiPUB10	MYC	CATTTG	979	6	-		environmental stress-related elements
SiPUB10	STRE	AGGGG	540	5	+		environmental stress-related elements
SiPUB10	STRE	AGGGG	1551	5	+		environmental stress-related elements
SiPUB10	STRE	AGGGG	1581	5	+		environmental stress-related elements
SiPUB10	WRE3	CCACCT	1567	6	-		environmental stress-related elements
SiPUB10	WRE3	CCACCT	1589	6	-		environmental stress-related elements
SiPUB10	WUN-motif	AAATTTCTT	334	9	+		environmental stress-related elements
SiPUB10	ABRE	ACGTG	41	5	+	cis-acting element involved in the abscisic acid responsiveness	hormone-responsive elements
SiPUB10	ABRE	ACGTG	1055	5	-	cis-acting element involved in the abscisic acid responsiveness	hormone-responsive elements
SiPUB10	ABRE	ACGTG	1087	5	+	cis-acting element involved in the abscisic acid responsiveness	hormone-responsive elements
SiPUB10	ABRE3a	TACGTG	1055	6	-		hormone-responsive elements
SiPUB10	ABRE4	CACGTA	1055	6	+		hormone-responsive elements
SiPUB10	CGTCA-motif	CGTCA	39	5	-	cis-acting regulatory element involved in the MeJA-responsiveness	hormone-responsive elements
SiPUB10	CGTCA-motif	CGTCA	483	5	-	cis-acting regulatory element involved in the MeJA-responsiveness	hormone-responsive elements
SiPUB10	ERE	ATTTTAAA	144	8	+		hormone-responsive elements
SiPUB10	ERE	ATTTTAAA	146	8	-		hormone-responsive elements
SiPUB10	ERE	ATTTTAAA	279	8	-		hormone-responsive elements
SiPUB10	ERE	ATTTTAAA	318	8	+		hormone-responsive elements
SiPUB10	ERE	ATTTTAAA	320	8	-		hormone-responsive elements
SiPUB10	ERE	ATTTTAAA	405	8	+		hormone-responsive elements
SiPUB10	ERE	ATTTTAAA	747	8	+		hormone-responsive elements
SiPUB10	ERE	ATTTTAAA	1205	8	-		hormone-responsive elements
SiPUB10	TCA	TCATCTTCAT	167	9	-		hormone-responsive elements
SiPUB10	TGACG-motif	TGACG	39	5	+	cis-acting regulatory element involved in the MeJA-responsiveness	hormone-responsive elements
SiPUB10	TGACG-motif	TGACG	483	5	+	cis-acting regulatory element involved in the MeJA-responsiveness	hormone-responsive elements
SiPUB10	Box 4	ATTAAT	188	6	+	part of a conserved DNA module involved in light responsiveness	light-responsive elements
SiPUB10	Box 4	ATTAAT	583	6	+	part of a conserved DNA module involved in light responsiveness	light-responsive elements
SiPUB10	Box 4	ATTAAT	605	6	+	part of a conserved DNA module involved in light responsiveness	light-responsive elements
SiPUB10	Box 4	ATTAAT	714	6	+	part of a conserved DNA module involved in light responsiveness	light-responsive elements
SiPUB10	Box 4	ATTAAT	743	6	+	part of a conserved DNA module involved in light responsiveness	light-responsive elements
SiPUB10	Box 4	ATTAAT	1211	6	-	part of a conserved DNA module involved in light responsiveness	light-responsive elements
SiPUB10	Box 4	ATTAAT	1253	6	-	part of a conserved DNA module involved in light responsiveness	light-responsive elements
SiPUB10	Box 4	ATTAAT	1377	6	-	part of a conserved DNA module involved in light responsiveness	light-responsive elements
SiPUB10	Box 4	ATTAAT	1400	6	-	part of a conserved DNA module involved in light responsiveness	light-responsive elements
SiPUB10	chs-Unit 1 m1	ACCTAACCCGC	1582	10	-	part of a light responsive element	light-responsive elements
SiPUB10	G-Box	CACGTT	1086	6	-	cis-acting regulatory element involved in light responsiveness	light-responsive elements
SiPUB10	G-box	CACGTC	40	6	-	cis-acting regulatory element involved in light responsiveness	light-responsive elements
SiPUB10	G-box	CACGAC	521	6	+	cis-acting regulatory element involved in light responsiveness	light-responsive elements
SiPUB10	G-box	CACGAC	674	6	-	cis-acting regulatory element involved in light responsiveness	light-responsive elements
SiPUB10	G-box	CACGAC	1006	6	+	cis-acting regulatory element involved in light responsiveness	light-responsive elements
SiPUB10	G-box	TACGTG	1055	6	-	cis-acting regulatory element involved in light responsiveness	light-responsive elements
SiPUB10	I-box	AGATAAGG	1908	8	-	part of a light responsive element	light-responsive elements
SiPUB10	Unnamed__1	GAATTTAATTAA	696	11	-	60K protein binding site	other functional elements
SiPUB10	Unnamed__1	CGTGG	1005	5	-		other functional elements
SiPUB10	Unnamed__1	GAATTTAATTAA	1275	11	+	60K protein binding site	other functional elements
SiPUB10	CAAT-box	CAAT	30	4	+		promoter-related elements
SiPUB10	CAAT-box	CAAAT	123	5	+	common cis-acting element in promoter and enhancer regions	promoter-related elements
SiPUB10	CAAT-box	CAAT	177	4	+		promoter-related elements
SiPUB10	CAAT-box	CAAT	228	4	-		promoter-related elements
SiPUB10	CAAT-box	CAAT	240	4	+		promoter-related elements
SiPUB10	CAAT-box	CAAAT	333	5	+	common cis-acting element in promoter and enhancer regions	promoter-related elements
SiPUB10	CAAT-box	CAAT	419	4	+		promoter-related elements
SiPUB10	CAAT-box	CAAT	462	4	+		promoter-related elements
SiPUB10	CAAT-box	CAAT	514	4	-		promoter-related elements
SiPUB10	CAAT-box	CAAAT	680	5	-	common cis-acting element in promoter and enhancer regions	promoter-related elements
SiPUB10	CAAT-box	CAAAT	790	5	-	common cis-acting element in promoter and enhancer regions	promoter-related elements
SiPUB10	CAAT-box	CAAAT	894	5	-	common cis-acting element in promoter and enhancer regions	promoter-related elements
SiPUB10	CAAT-box	CAAAT	928	5	+	common cis-acting element in promoter and enhancer regions	promoter-related elements
SiPUB10	CAAT-box	CAAAT	936	5	-	common cis-acting element in promoter and enhancer regions	promoter-related elements
SiPUB10	CAAT-box	CAAT	958	4	-		promoter-related elements
SiPUB10	CAAT-box	CAAT	962	4	+		promoter-related elements
SiPUB10	CAAT-box	CAAAT	979	5	+	common cis-acting element in promoter and enhancer regions	promoter-related elements
SiPUB10	CAAT-box	CAAT	994	4	-		promoter-related elements
SiPUB10	CAAT-box	CAAT	1065	4	+		promoter-related elements
SiPUB10	CAAT-box	CAAT	1102	4	+		promoter-related elements
SiPUB10	CAAT-box	CCAAT	1107	5	+	common cis-acting element in promoter and enhancer regions	promoter-related elements
SiPUB10	CAAT-box	CAAT	1108	4	+		promoter-related elements
SiPUB10	CAAT-box	CAAT	1130	4	+		promoter-related elements
SiPUB10	CAAT-box	CAAT	1147	4	-		promoter-related elements
SiPUB10	CAAT-box	CAAT	1165	4	-		promoter-related elements
SiPUB10	CAAT-box	CAAAT	1175	5	+	common cis-acting element in promoter and enhancer regions	promoter-related elements
SiPUB10	CAAT-box	CCAAT	1325	5	+	common cis-acting element in promoter and enhancer regions	promoter-related elements
SiPUB10	CAAT-box	CAAT	1326	4	+		promoter-related elements
SiPUB10	CAAT-box	CAAT	1359	4	-		promoter-related elements
SiPUB10	CAAT-box	CAAT	1409	4	-		promoter-related elements
SiPUB10	CAAT-box	CAAAT	1468	5	+	common cis-acting element in promoter and enhancer regions	promoter-related elements
SiPUB10	CAAT-box	CAAT	1471	4	-		promoter-related elements
SiPUB10	CAAT-box	CAAAT	1544	5	+	common cis-acting element in promoter and enhancer regions	promoter-related elements
SiPUB10	CAAT-box	CAAT	1547	4	-		promoter-related elements
SiPUB10	CAAT-box	CAAT	1654	4	+		promoter-related elements
SiPUB10	CAAT-box	CCAAT	1734	5	+	common cis-acting element in promoter and enhancer regions	promoter-related elements
SiPUB10	CAAT-box	CAAT	1735	4	+		promoter-related elements
SiPUB10	CAAT-box	CAAT	1786	4	+		promoter-related elements
SiPUB10	CAAT-box	CAAT	1795	4	+		promoter-related elements
SiPUB10	CAAT-box	TGCCAAC	1885	7	+	common cis-acting element in promoter and enhancer regions	promoter-related elements
SiPUB10	CAAT-box	CCAAT	1921	5	+	common cis-acting element in promoter and enhancer regions	promoter-related elements
SiPUB10	CAAT-box	CAAT	1922	4	+		promoter-related elements
SiPUB10	CAAT-box	CCAAT	1989	5	-	common cis-acting element in promoter and enhancer regions	promoter-related elements
SiPUB10	TATA-box	TATATAA	72	7	-	core promoter element around -30 of transcription start	promoter-related elements
SiPUB10	TATA-box	TATATA	73	6	+	core promoter element around -30 of transcription start	promoter-related elements
SiPUB10	TATA-box	TATA	75	4	+	core promoter element around -30 of transcription start	promoter-related elements
SiPUB10	TATA-box	TATTTAAA	155	8	+	core promoter element around -30 of transcription start	promoter-related elements
SiPUB10	TATA-box	ATATAA	179	6	+	core promoter element around -30 of transcription start	promoter-related elements
SiPUB10	TATA-box	TATA	180	4	+	core promoter element around -30 of transcription start	promoter-related elements
SiPUB10	TATA-box	ATTATA	197	6	+	core promoter element around -30 of transcription start	promoter-related elements
SiPUB10	TATA-box	TATAA	198	5	-	core promoter element around -30 of transcription start	promoter-related elements
SiPUB10	TATA-box	TATA	199	4	+	core promoter element around -30 of transcription start	promoter-related elements
SiPUB10	TATA-box	ATATAT	214	6	+	core promoter element around -30 of transcription start	promoter-related elements
SiPUB10	TATA-box	TATA	215	4	+	core promoter element around -30 of transcription start	promoter-related elements
SiPUB10	TATA-box	TATTTAAA	251	8	+	core promoter element around -30 of transcription start	promoter-related elements
SiPUB10	TATA-box	ATTATA	269	6	+	core promoter element around -30 of transcription start	promoter-related elements
SiPUB10	TATA-box	TATAA	270	5	-	core promoter element around -30 of transcription start	promoter-related elements
SiPUB10	TATA-box	TATA	271	4	+	core promoter element around -30 of transcription start	promoter-related elements
SiPUB10	TATA-box	ATTATA	412	6	+	core promoter element around -30 of transcription start	promoter-related elements
SiPUB10	TATA-box	TATAA	413	5	-	core promoter element around -30 of transcription start	promoter-related elements
SiPUB10	TATA-box	TATA	414	4	+	core promoter element around -30 of transcription start	promoter-related elements
SiPUB10	TATA-box	ATTATA	559	6	+	core promoter element around -30 of transcription start	promoter-related elements
SiPUB10	TATA-box	TATATAA	560	7	-	core promoter element around -30 of transcription start	promoter-related elements
SiPUB10	TATA-box	TATATA	561	6	+	core promoter element around -30 of transcription start	promoter-related elements
SiPUB10	TATA-box	ATATAT	562	6	+	core promoter element around -30 of transcription start	promoter-related elements
SiPUB10	TATA-box	TATATA	563	6	+	core promoter element around -30 of transcription start	promoter-related elements
SiPUB10	TATA-box	ATATAA	564	6	+	core promoter element around -30 of transcription start	promoter-related elements
SiPUB10	TATA-box	TATA	565	4	+	core promoter element around -30 of transcription start	promoter-related elements
SiPUB10	TATA-box	ATTATA	578	6	+	core promoter element around -30 of transcription start	promoter-related elements
SiPUB10	TATA-box	TATAA	579	5	-	core promoter element around -30 of transcription start	promoter-related elements
SiPUB10	TATA-box	TATA	580	4	+	core promoter element around -30 of transcription start	promoter-related elements
SiPUB10	TATA-box	ATATAA	587	6	+	core promoter element around -30 of transcription start	promoter-related elements
SiPUB10	TATA-box	TATA	588	4	+	core promoter element around -30 of transcription start	promoter-related elements
SiPUB10	TATA-box	TATTTAAA	596	8	-	core promoter element around -30 of transcription start	promoter-related elements
SiPUB10	TATA-box	ATATAT	601	6	+	core promoter element around -30 of transcription start	promoter-related elements
SiPUB10	TATA-box	TATA	602	4	+	core promoter element around -30 of transcription start	promoter-related elements
SiPUB10	TATA-box	TAAAGATT	657	8	+	core promoter element around -30 of transcription start	promoter-related elements
SiPUB10	TATA-box	ATTATA	718	6	+	core promoter element around -30 of transcription start	promoter-related elements
SiPUB10	TATA-box	TATATAA	719	7	-	core promoter element around -30 of transcription start	promoter-related elements
SiPUB10	TATA-box	TATATA	720	6	+	core promoter element around -30 of transcription start	promoter-related elements
SiPUB10	TATA-box	ATATAA	721	6	+	core promoter element around -30 of transcription start	promoter-related elements
SiPUB10	TATA-box	TATA	722	4	+	core promoter element around -30 of transcription start	promoter-related elements
SiPUB10	TATA-box	ATTATA	738	6	+	core promoter element around -30 of transcription start	promoter-related elements
SiPUB10	TATA-box	TATAA	739	5	-	core promoter element around -30 of transcription start	promoter-related elements
SiPUB10	TATA-box	TATA	740	4	+	core promoter element around -30 of transcription start	promoter-related elements
SiPUB10	TATA-box	ATTATA	756	6	+	core promoter element around -30 of transcription start	promoter-related elements
SiPUB10	TATA-box	TATAA	757	5	-	core promoter element around -30 of transcription start	promoter-related elements
SiPUB10	TATA-box	TATA	758	4	+	core promoter element around -30 of transcription start	promoter-related elements
SiPUB10	TATA-box	TACAAAA	770	7	+	core promoter element around -30 of transcription start	promoter-related elements
SiPUB10	TATA-box	TATA	785	4	+	core promoter element around -30 of transcription start	promoter-related elements
SiPUB10	TATA-box	TACAAAA	799	7	+	core promoter element around -30 of transcription start	promoter-related elements
SiPUB10	TATA-box	TATAAAT	807	7	-	core promoter element around -30 of transcription start	promoter-related elements
SiPUB10	TATA-box	TATAAA	808	6	-	core promoter element around -30 of transcription start	promoter-related elements
SiPUB10	TATA-box	TATAA	809	5	-	core promoter element around -30 of transcription start	promoter-related elements
SiPUB10	TATA-box	TATA	810	4	+	core promoter element around -30 of transcription start	promoter-related elements
SiPUB10	TATA-box	TACAAAA	822	7	+	core promoter element around -30 of transcription start	promoter-related elements
SiPUB10	TATA-box	TATA	837	4	+	core promoter element around -30 of transcription start	promoter-related elements
SiPUB10	TATA-box	ATTATA	860	6	+	core promoter element around -30 of transcription start	promoter-related elements
SiPUB10	TATA-box	TATAA	861	5	-	core promoter element around -30 of transcription start	promoter-related elements
SiPUB10	TATA-box	TATA	862	4	+	core promoter element around -30 of transcription start	promoter-related elements
SiPUB10	TATA-box	TACAAAA	874	7	+	core promoter element around -30 of transcription start	promoter-related elements
SiPUB10	TATA-box	TATA	889	4	+	core promoter element around -30 of transcription start	promoter-related elements
SiPUB10	TATA-box	TACAAAA	903	7	+	core promoter element around -30 of transcription start	promoter-related elements
SiPUB10	TATA-box	ATTATA	912	6	+	core promoter element around -30 of transcription start	promoter-related elements
SiPUB10	TATA-box	TATAA	913	5	-	core promoter element around -30 of transcription start	promoter-related elements
SiPUB10	TATA-box	TATA	914	4	+	core promoter element around -30 of transcription start	promoter-related elements
SiPUB10	TATA-box	TACAAAA	945	7	+	core promoter element around -30 of transcription start	promoter-related elements
SiPUB10	TATA-box	TATACA	983	6	-	core promoter element around -30 of transcription start	promoter-related elements
SiPUB10	TATA-box	TATA	985	4	+	core promoter element around -30 of transcription start	promoter-related elements
SiPUB10	TATA-box	TATA	1023	4	-	core promoter element around -30 of transcription start	promoter-related elements
SiPUB10	TATA-box	ccTATAAAaa	1107	9	+	core promoter element around -30 of transcription start	promoter-related elements
SiPUB10	TATA-box	TATACA	1167	6	-	core promoter element around -30 of transcription start	promoter-related elements
SiPUB10	TATA-box	TATA	1169	4	-	core promoter element around -30 of transcription start	promoter-related elements
SiPUB10	TATA-box	TATAAAT	1183	7	-	core promoter element around -30 of transcription start	promoter-related elements
SiPUB10	TATA-box	TATAAA	1184	6	-	core promoter element around -30 of transcription start	promoter-related elements
SiPUB10	TATA-box	TATAA	1185	5	-	core promoter element around -30 of transcription start	promoter-related elements
SiPUB10	TATA-box	TATA	1186	4	-	core promoter element around -30 of transcription start	promoter-related elements
SiPUB10	TATA-box	ATTATA	1196	6	+	core promoter element around -30 of transcription start	promoter-related elements
SiPUB10	TATA-box	TATAA	1197	5	-	core promoter element around -30 of transcription start	promoter-related elements
SiPUB10	TATA-box	TATA	1198	4	-	core promoter element around -30 of transcription start	promoter-related elements
SiPUB10	TATA-box	ATATAA	1215	6	+	core promoter element around -30 of transcription start	promoter-related elements
SiPUB10	TATA-box	TATA	1216	4	-	core promoter element around -30 of transcription start	promoter-related elements
SiPUB10	TATA-box	ATTATA	1228	6	+	core promoter element around -30 of transcription start	promoter-related elements
SiPUB10	TATA-box	TATAA	1229	5	-	core promoter element around -30 of transcription start	promoter-related elements
SiPUB10	TATA-box	TATA	1230	4	-	core promoter element around -30 of transcription start	promoter-related elements
SiPUB10	TATA-box	ATTATA	1248	6	+	core promoter element around -30 of transcription start	promoter-related elements
SiPUB10	TATA-box	TATAA	1249	5	-	core promoter element around -30 of transcription start	promoter-related elements
SiPUB10	TATA-box	TATA	1250	4	-	core promoter element around -30 of transcription start	promoter-related elements
SiPUB10	TATA-box	ATTATA	1257	6	+	core promoter element around -30 of transcription start	promoter-related elements
SiPUB10	TATA-box	TATATAA	1258	7	-	core promoter element around -30 of transcription start	promoter-related elements
SiPUB10	TATA-box	TATATA	1259	6	-	core promoter element around -30 of transcription start	promoter-related elements
SiPUB10	TATA-box	ATATAT	1260	6	-	core promoter element around -30 of transcription start	promoter-related elements
SiPUB10	TATA-box	TATATA	1261	6	-	core promoter element around -30 of transcription start	promoter-related elements
SiPUB10	TATA-box	ATATAA	1262	6	+	core promoter element around -30 of transcription start	promoter-related elements
SiPUB10	TATA-box	TATA	1263	4	-	core promoter element around -30 of transcription start	promoter-related elements
SiPUB10	TATA-box	ATATAT	1381	6	-	core promoter element around -30 of transcription start	promoter-related elements
SiPUB10	TATA-box	TATA	1382	4	-	core promoter element around -30 of transcription start	promoter-related elements
SiPUB10	TATA-box	TATTTAAA	1384	8	+	core promoter element around -30 of transcription start	promoter-related elements
SiPUB10	TATA-box	ATTATA	1395	6	+	core promoter element around -30 of transcription start	promoter-related elements
SiPUB10	TATA-box	TATAA	1396	5	-	core promoter element around -30 of transcription start	promoter-related elements
SiPUB10	TATA-box	TATA	1397	4	-	core promoter element around -30 of transcription start	promoter-related elements
SiPUB10	TATA-box	ATTATA	1414	6	+	core promoter element around -30 of transcription start	promoter-related elements
SiPUB10	TATA-box	TATAA	1415	5	-	core promoter element around -30 of transcription start	promoter-related elements
SiPUB10	TATA-box	TATA	1416	4	-	core promoter element around -30 of transcription start	promoter-related elements
SiPUB10	TATA-box	TATAAAA	1422	7	-	core promoter element around -30 of transcription start	promoter-related elements
SiPUB10	TATA-box	TATAAA	1423	6	-	core promoter element around -30 of transcription start	promoter-related elements
SiPUB10	TATA-box	TATAA	1424	5	-	core promoter element around -30 of transcription start	promoter-related elements
SiPUB10	TATA-box	TATA	1425	4	-	core promoter element around -30 of transcription start	promoter-related elements
SiPUB10	TATA-box	ATATAT	1662	6	-	core promoter element around -30 of transcription start	promoter-related elements
SiPUB10	TATA-box	TATA	1663	4	-	core promoter element around -30 of transcription start	promoter-related elements
SiPUB10	TATA-box	TATA	1838	4	-	core promoter element around -30 of transcription start	promoter-related elements
SiPUB10	TATA-box	TATATA	1979	6	-	core promoter element around -30 of transcription start	promoter-related elements
SiPUB10	TATA-box	TATA	1981	4	-	core promoter element around -30 of transcription start	promoter-related elements
SiPUB10	AT-rich element	ATAGAAATCAA	1040	10	+	binding site of AT-rich DNA binding protein (ATBP-1)	site-binding related elements
SiPUB10	AT~TATA-box	TATATA	73	6	+		other functional elements
SiPUB10	AT~TATA-box	TATATA	561	6	+		other functional elements
SiPUB10	AT~TATA-box	TATATA	563	6	+		other functional elements
SiPUB10	AT~TATA-box	TATATA	720	6	+		other functional elements
SiPUB10	AT~TATA-box	TATATA	1259	6	-		other functional elements
SiPUB10	AT~TATA-box	TATATA	1261	6	-		other functional elements
SiPUB10	AT~TATA-box	TATATA	1979	6	-		other functional elements
SiPUB11	circadian	CAAAGATATC	1948	9	-	cis-acting regulatory element involved in circadian control	development-related elements
SiPUB11	O2-site	GATGATGTGG	691	9	+	cis-acting regulatory element involved in zein metabolism regulation	development-related elements
SiPUB11	AAGAA-motif	GAAAGAA	1483	7	+		environmental stress-related elements
SiPUB11	AAGAA-motif	GAAAGAA	1839	7	+		environmental stress-related elements
SiPUB11	as-1	TGACG	89	5	+		environmental stress-related elements
SiPUB11	as-1	TGACG	1670	5	+		environmental stress-related elements
SiPUB11	as-1	TGACG	1835	5	+		environmental stress-related elements
SiPUB11	Myb	TAACTG	117	6	-		environmental stress-related elements
SiPUB11	MYC	CATTTG	30	6	+		environmental stress-related elements
SiPUB11	MYC	CATTTG	422	6	-		environmental stress-related elements
SiPUB11	MYC	CATGTG	562	6	-		environmental stress-related elements
SiPUB11	MYC	CATGTG	1085	6	+		environmental stress-related elements
SiPUB11	MYC	CAATTG	1109	6	-		environmental stress-related elements
SiPUB11	MYC	CATGTG	1323	6	-		environmental stress-related elements
SiPUB11	W box	TTGACC	523	6	-		environmental stress-related elements
SiPUB11	WRE3	CCACCT	862	6	-		environmental stress-related elements
SiPUB11	ABRE	ACGTG	1404	5	+	cis-acting element involved in the abscisic acid responsiveness	hormone-responsive elements
SiPUB11	ABRE3a	TACGTG	1403	6	+		hormone-responsive elements
SiPUB11	ABRE4	CACGTA	1403	6	-		hormone-responsive elements
SiPUB11	CGTCA-motif	CGTCA	89	5	-	cis-acting regulatory element involved in the MeJA-responsiveness	hormone-responsive elements
SiPUB11	CGTCA-motif	CGTCA	1670	5	-	cis-acting regulatory element involved in the MeJA-responsiveness	hormone-responsive elements
SiPUB11	CGTCA-motif	CGTCA	1835	5	-	cis-acting regulatory element involved in the MeJA-responsiveness	hormone-responsive elements
SiPUB11	ERE	ATTTCATA	1624	8	-		hormone-responsive elements
SiPUB11	TCA	TCATCTTCAT	598	9	+		hormone-responsive elements
SiPUB11	TCA	TCATCTTCAT	601	9	+		hormone-responsive elements
SiPUB11	TCA	TCATCTTCAT	604	9	+		hormone-responsive elements
SiPUB11	TCA	TCATCTTCAT	607	9	+		hormone-responsive elements
SiPUB11	TCA	TCATCTTCAT	610	9	+		hormone-responsive elements
SiPUB11	TCA	TCATCTTCAT	613	9	+		hormone-responsive elements
SiPUB11	TCA	TCATCTTCAT	616	9	+		hormone-responsive elements
SiPUB11	TGACG-motif	TGACG	89	5	+	cis-acting regulatory element involved in the MeJA-responsiveness	hormone-responsive elements
SiPUB11	TGACG-motif	TGACG	1670	5	+	cis-acting regulatory element involved in the MeJA-responsiveness	hormone-responsive elements
SiPUB11	TGACG-motif	TGACG	1835	5	+	cis-acting regulatory element involved in the MeJA-responsiveness	hormone-responsive elements
SiPUB11	ACA-motif	AATCACAACCATA	440	12	+	part of gapA in (gapA-CMA1) involved with light responsiveness	light-responsive elements
SiPUB11	Box 4	ATTAAT	742	6	+	part of a conserved DNA module involved in light responsiveness	light-responsive elements
SiPUB11	Box 4	ATTAAT	1130	6	-	part of a conserved DNA module involved in light responsiveness	light-responsive elements
SiPUB11	Box 4	ATTAAT	1552	6	-	part of a conserved DNA module involved in light responsiveness	light-responsive elements
SiPUB11	G-box	TACGTG	1403	6	+	cis-acting regulatory element involved in light responsiveness	light-responsive elements
SiPUB11	GT1-motif	GGTTAAT	1141	7	+	light responsive element	light-responsive elements
SiPUB11	TCCC-motif	TCTCCCT	1427	7	-	part of a light responsive element	light-responsive elements
SiPUB11	Unnamed__1	CGTGG	1742	5	-		other functional elements
SiPUB11	AT-rich sequence	TAAAATACT	723	9	+	element for maximal elicitor-mediated activation (2copies)	promoter-related elements
SiPUB11	CAAT-box	CAAT	8	4	-		promoter-related elements
SiPUB11	CAAT-box	CAAT	23	4	-		promoter-related elements
SiPUB11	CAAT-box	CAAAT	31	5	-	common cis-acting element in promoter and enhancer regions	promoter-related elements
SiPUB11	CAAT-box	CAAAT	40	5	+	common cis-acting element in promoter and enhancer regions	promoter-related elements
SiPUB11	CAAT-box	CAAT	66	4	-		promoter-related elements
SiPUB11	CAAT-box	CAAAT	110	5	+	common cis-acting element in promoter and enhancer regions	promoter-related elements
SiPUB11	CAAT-box	CAAT	171	4	+		promoter-related elements
SiPUB11	CAAT-box	CAAAT	180	5	+	common cis-acting element in promoter and enhancer regions	promoter-related elements
SiPUB11	CAAT-box	CAAAT	189	5	+	common cis-acting element in promoter and enhancer regions	promoter-related elements
SiPUB11	CAAT-box	CAAAT	250	5	+	common cis-acting element in promoter and enhancer regions	promoter-related elements
SiPUB11	CAAT-box	CAAAT	422	5	+	common cis-acting element in promoter and enhancer regions	promoter-related elements
SiPUB11	CAAT-box	CAAT	439	4	+		promoter-related elements
SiPUB11	CAAT-box	CAAT	448	4	+		promoter-related elements
SiPUB11	CAAT-box	CAAT	463	4	+		promoter-related elements
SiPUB11	CAAT-box	CAAT	484	4	-		promoter-related elements
SiPUB11	CAAT-box	CAAT	553	4	+		promoter-related elements
SiPUB11	CAAT-box	CCAAT	628	5	+	common cis-acting element in promoter and enhancer regions	promoter-related elements
SiPUB11	CAAT-box	CAAT	629	4	+		promoter-related elements
SiPUB11	CAAT-box	CAAT	672	4	-		promoter-related elements
SiPUB11	CAAT-box	CAAT	688	4	-		promoter-related elements
SiPUB11	CAAT-box	CAAAT	695	5	-	common cis-acting element in promoter and enhancer regions	promoter-related elements
SiPUB11	CAAT-box	CAAT	701	4	+		promoter-related elements
SiPUB11	CAAT-box	CAAT	710	4	-		promoter-related elements
SiPUB11	CAAT-box	CAAAT	746	5	-	common cis-acting element in promoter and enhancer regions	promoter-related elements
SiPUB11	CAAT-box	CAAT	822	4	-		promoter-related elements
SiPUB11	CAAT-box	CAAT	895	4	+		promoter-related elements
SiPUB11	CAAT-box	CAAAT	959	5	+	common cis-acting element in promoter and enhancer regions	promoter-related elements
SiPUB11	CAAT-box	CAAT	1035	4	+		promoter-related elements
SiPUB11	CAAT-box	CAAAT	1078	5	+	common cis-acting element in promoter and enhancer regions	promoter-related elements
SiPUB11	CAAT-box	CAAT	1109	4	+		promoter-related elements
SiPUB11	CAAT-box	CAAT	1111	4	-		promoter-related elements
SiPUB11	CAAT-box	CAAAT	1180	5	-	common cis-acting element in promoter and enhancer regions	promoter-related elements
SiPUB11	CAAT-box	CCAAT	1220	5	+	common cis-acting element in promoter and enhancer regions	promoter-related elements
SiPUB11	CAAT-box	CAAT	1221	4	+		promoter-related elements
SiPUB11	CAAT-box	CCAAT	1244	5	+	common cis-acting element in promoter and enhancer regions	promoter-related elements
SiPUB11	CAAT-box	CAAT	1245	4	+		promoter-related elements
SiPUB11	CAAT-box	CAAT	1378	4	-		promoter-related elements
SiPUB11	CAAT-box	CAAT	1524	4	-		promoter-related elements
SiPUB11	CAAT-box	CCCAATTT	1628	8	-	common cis-acting element in promoter and enhancer regions	promoter-related elements
SiPUB11	CAAT-box	CCAAT	1630	5	-	common cis-acting element in promoter and enhancer regions	promoter-related elements
SiPUB11	CAAT-box	CAAT	1732	4	-		promoter-related elements
SiPUB11	CAAT-box	CAAT	1818	4	+		promoter-related elements
SiPUB11	CAAT-box	CAAAT	1940	5	-	common cis-acting element in promoter and enhancer regions	promoter-related elements
SiPUB11	CAAT-box	CCAAT	1984	5	-	common cis-acting element in promoter and enhancer regions	promoter-related elements
SiPUB11	GC-motif	CCCCCG	1770	6	+	enhancer-like element involved in anoxic specific inducibility	promoter-related elements
SiPUB11	TATA	TATAAAAT	1461	8	+		promoter-related elements
SiPUB11	TATA-box	ATATAA	156	6	+	core promoter element around -30 of transcription start	promoter-related elements
SiPUB11	TATA-box	TATA	157	4	+	core promoter element around -30 of transcription start	promoter-related elements
SiPUB11	TATA-box	TATA	209	4	+	core promoter element around -30 of transcription start	promoter-related elements
SiPUB11	TATA-box	TATA	223	4	+	core promoter element around -30 of transcription start	promoter-related elements
SiPUB11	TATA-box	ATATAT	236	6	+	core promoter element around -30 of transcription start	promoter-related elements
SiPUB11	TATA-box	TATATA	237	6	+	core promoter element around -30 of transcription start	promoter-related elements
SiPUB11	TATA-box	ATATAT	238	6	+	core promoter element around -30 of transcription start	promoter-related elements
SiPUB11	TATA-box	TATA	239	4	+	core promoter element around -30 of transcription start	promoter-related elements
SiPUB11	TATA-box	ATATAT	257	6	+	core promoter element around -30 of transcription start	promoter-related elements
SiPUB11	TATA-box	TATA	258	4	+	core promoter element around -30 of transcription start	promoter-related elements
SiPUB11	TATA-box	TATA	288	4	+	core promoter element around -30 of transcription start	promoter-related elements
SiPUB11	TATA-box	ATTATA	304	6	+	core promoter element around -30 of transcription start	promoter-related elements
SiPUB11	TATA-box	TATAA	305	5	-	core promoter element around -30 of transcription start	promoter-related elements
SiPUB11	TATA-box	TATA	306	4	+	core promoter element around -30 of transcription start	promoter-related elements
SiPUB11	TATA-box	ATTATA	330	6	+	core promoter element around -30 of transcription start	promoter-related elements
SiPUB11	TATA-box	TATAA	331	5	-	core promoter element around -30 of transcription start	promoter-related elements
SiPUB11	TATA-box	TATA	332	4	+	core promoter element around -30 of transcription start	promoter-related elements
SiPUB11	TATA-box	TATTTAAA	340	8	-	core promoter element around -30 of transcription start	promoter-related elements
SiPUB11	TATA-box	ATATAT	345	6	+	core promoter element around -30 of transcription start	promoter-related elements
SiPUB11	TATA-box	TATA	346	4	+	core promoter element around -30 of transcription start	promoter-related elements
SiPUB11	TATA-box	TATA	352	4	+	core promoter element around -30 of transcription start	promoter-related elements
SiPUB11	TATA-box	ATTATA	465	6	+	core promoter element around -30 of transcription start	promoter-related elements
SiPUB11	TATA-box	TATAA	466	5	-	core promoter element around -30 of transcription start	promoter-related elements
SiPUB11	TATA-box	TATA	467	4	+	core promoter element around -30 of transcription start	promoter-related elements
SiPUB11	TATA-box	TATA	793	4	+	core promoter element around -30 of transcription start	promoter-related elements
SiPUB11	TATA-box	TATAA	847	5	-	core promoter element around -30 of transcription start	promoter-related elements
SiPUB11	TATA-box	TATA	848	4	+	core promoter element around -30 of transcription start	promoter-related elements
SiPUB11	TATA-box	TACAAAA	855	7	-	core promoter element around -30 of transcription start	promoter-related elements
SiPUB11	TATA-box	ATATAT	885	6	+	core promoter element around -30 of transcription start	promoter-related elements
SiPUB11	TATA-box	TATATA	886	6	+	core promoter element around -30 of transcription start	promoter-related elements
SiPUB11	TATA-box	ATATAA	887	6	+	core promoter element around -30 of transcription start	promoter-related elements
SiPUB11	TATA-box	TATA	888	4	+	core promoter element around -30 of transcription start	promoter-related elements
SiPUB11	TATA-box	TACATAAA	1172	8	-	core promoter element around -30 of transcription start	promoter-related elements
SiPUB11	TATA-box	TATACA	1207	6	-	core promoter element around -30 of transcription start	promoter-related elements
SiPUB11	TATA-box	TATA	1209	4	-	core promoter element around -30 of transcription start	promoter-related elements
SiPUB11	TATA-box	TATAAA	1252	6	-	core promoter element around -30 of transcription start	promoter-related elements
SiPUB11	TATA-box	TATATAA	1253	7	-	core promoter element around -30 of transcription start	promoter-related elements
SiPUB11	TATA-box	TATATA	1254	6	-	core promoter element around -30 of transcription start	promoter-related elements
SiPUB11	TATA-box	ATATAT	1255	6	-	core promoter element around -30 of transcription start	promoter-related elements
SiPUB11	TATA-box	TATA	1256	4	-	core promoter element around -30 of transcription start	promoter-related elements
SiPUB11	TATA-box	ATTATA	1263	6	+	core promoter element around -30 of transcription start	promoter-related elements
SiPUB11	TATA-box	TATAA	1264	5	-	core promoter element around -30 of transcription start	promoter-related elements
SiPUB11	TATA-box	TATA	1265	4	-	core promoter element around -30 of transcription start	promoter-related elements
SiPUB11	TATA-box	ATTATA	1297	6	+	core promoter element around -30 of transcription start	promoter-related elements
SiPUB11	TATA-box	TATAA	1298	5	-	core promoter element around -30 of transcription start	promoter-related elements
SiPUB11	TATA-box	TATA	1299	4	-	core promoter element around -30 of transcription start	promoter-related elements
SiPUB11	TATA-box	ATATAT	1312	6	-	core promoter element around -30 of transcription start	promoter-related elements
SiPUB11	TATA-box	TATATA	1313	6	-	core promoter element around -30 of transcription start	promoter-related elements
SiPUB11	TATA-box	ATATAT	1314	6	-	core promoter element around -30 of transcription start	promoter-related elements
SiPUB11	TATA-box	TATA	1315	4	-	core promoter element around -30 of transcription start	promoter-related elements
SiPUB11	TATA-box	TATATAA	1398	7	-	core promoter element around -30 of transcription start	promoter-related elements
SiPUB11	TATA-box	TATATA	1399	6	-	core promoter element around -30 of transcription start	promoter-related elements
SiPUB11	TATA-box	TATA	1401	4	-	core promoter element around -30 of transcription start	promoter-related elements
SiPUB11	TATA-box	TATAAAT	1458	7	-	core promoter element around -30 of transcription start	promoter-related elements
SiPUB11	TATA-box	TATAAA	1459	6	-	core promoter element around -30 of transcription start	promoter-related elements
SiPUB11	TATA-box	TATAA	1460	5	-	core promoter element around -30 of transcription start	promoter-related elements
SiPUB11	TATA-box	TATA	1461	4	-	core promoter element around -30 of transcription start	promoter-related elements
SiPUB11	TATA-box	ATTATA	1544	6	+	core promoter element around -30 of transcription start	promoter-related elements
SiPUB11	TATA-box	TATATAA	1545	7	-	core promoter element around -30 of transcription start	promoter-related elements
SiPUB11	TATA-box	TATATA	1546	6	-	core promoter element around -30 of transcription start	promoter-related elements
SiPUB11	TATA-box	ATATAA	1547	6	+	core promoter element around -30 of transcription start	promoter-related elements
SiPUB11	TATA-box	TATA	1548	4	-	core promoter element around -30 of transcription start	promoter-related elements
SiPUB11	TATA-box	TATACA	1644	6	-	core promoter element around -30 of transcription start	promoter-related elements
SiPUB11	TATA-box	TATA	1646	4	-	core promoter element around -30 of transcription start	promoter-related elements
SiPUB11	TATA-box	TATACA	1682	6	-	core promoter element around -30 of transcription start	promoter-related elements
SiPUB11	TATA-box	TATA	1684	4	-	core promoter element around -30 of transcription start	promoter-related elements
SiPUB11	TATA-box	taTATAAAtc	1923	9	-	core promoter element around -30 of transcription start	promoter-related elements
SiPUB11	TATA-box	TACATAAA	1925	8	-	core promoter element around -30 of transcription start	promoter-related elements
SiPUB11	CCAAT-box	CAACGG	1117	6	-	MYBHv1 binding site	site-binding related elements
SiPUB11	MYB recognition site	CCGTTG	1117	6	+		site-binding related elements
SiPUB11	AT~TATA-box	TATATA	237	6	+		other functional elements
SiPUB11	AT~TATA-box	TATATA	886	6	+		other functional elements
SiPUB11	AT~TATA-box	TATATAAA	1252	8	-		other functional elements
SiPUB11	AT~TATA-box	TATATA	1254	6	-		other functional elements
SiPUB11	AT~TATA-box	TATATA	1313	6	-		other functional elements
SiPUB11	AT~TATA-box	TATATA	1399	6	-		other functional elements
SiPUB11	AT~TATA-box	TATATA	1546	6	-		other functional elements
SiPUB12	AAGAA-motif	GAAAGAA	1124	7	+		environmental stress-related elements
SiPUB12	ARE	AAACCA	704	6	-	cis-acting regulatory element essential for the anaerobic induction	environmental stress-related elements
SiPUB12	ARE	AAACCA	1386	6	+	cis-acting regulatory element essential for the anaerobic induction	environmental stress-related elements
SiPUB12	as-1	TGACG	213	5	-		environmental stress-related elements
SiPUB12	as-1	TGACG	1928	5	+		environmental stress-related elements
SiPUB12	DRE1	ACCGAGA	1850	7	+		environmental stress-related elements
SiPUB12	MBS	CAACTG	884	6	-	MYB binding site involved in drought-inducibility	environmental stress-related elements
SiPUB12	MBS	CAACTG	1453	6	-	MYB binding site involved in drought-inducibility	environmental stress-related elements
SiPUB12	MYB	CAACAG	322	6	+		environmental stress-related elements
SiPUB12	MYB	CAACAG	1000	6	-		environmental stress-related elements
SiPUB12	MYB	CAACAG	1335	6	+		environmental stress-related elements
SiPUB12	Myb	TAACTG	418	6	-		environmental stress-related elements
SiPUB12	Myb	CAACTG	884	6	-		environmental stress-related elements
SiPUB12	Myb	CAACTG	1453	6	-		environmental stress-related elements
SiPUB12	STRE	AGGGG	700	5	-		environmental stress-related elements
SiPUB12	STRE	AGGGG	729	5	+		environmental stress-related elements
SiPUB12	STRE	AGGGG	926	5	-		environmental stress-related elements
SiPUB12	W box	TTGACC	1003	6	+		environmental stress-related elements
SiPUB12	WRE3	CCACCT	983	6	+		environmental stress-related elements
SiPUB12	ABRE	ACGTG	644	5	-	cis-acting element involved in the abscisic acid responsiveness	hormone-responsive elements
SiPUB12	ABRE	AACCCGG	1048	7	+	cis-acting element involved in the abscisic acid responsiveness	hormone-responsive elements
SiPUB12	CARE	CAACTCCC	240	8	+		hormone-responsive elements
SiPUB12	CGTCA-motif	CGTCA	213	5	+	cis-acting regulatory element involved in the MeJA-responsiveness	hormone-responsive elements
SiPUB12	CGTCA-motif	CGTCA	1928	5	-	cis-acting regulatory element involved in the MeJA-responsiveness	hormone-responsive elements
SiPUB12	ERE	ATTTTAAA	37	8	-		hormone-responsive elements
SiPUB12	ERE	ATTTTAAA	1439	8	+		hormone-responsive elements
SiPUB12	ERE	ATTTTAAA	1602	8	+		hormone-responsive elements
SiPUB12	ERE	ATTTTAAA	1656	8	-		hormone-responsive elements
SiPUB12	ERE	ATTTTAAA	1823	8	+		hormone-responsive elements
SiPUB12	P-box	CCTTTTG	1793	7	+	gibberellin-responsive element	hormone-responsive elements
SiPUB12	TATC-box	TATCCCA	1143	7	-	cis-acting element involved in gibberellin-responsiveness	hormone-responsive elements
SiPUB12	TATC-box	TATCCCA	1977	7	+	cis-acting element involved in gibberellin-responsiveness	hormone-responsive elements
SiPUB12	TCA	TCATCTTCAT	1672	9	+		hormone-responsive elements
SiPUB12	TGACG-motif	TGACG	213	5	-	cis-acting regulatory element involved in the MeJA-responsiveness	hormone-responsive elements
SiPUB12	TGACG-motif	TGACG	1928	5	+	cis-acting regulatory element involved in the MeJA-responsiveness	hormone-responsive elements
SiPUB12	TGA-element	AACGAC	663	6	-	auxin-responsive element	hormone-responsive elements
SiPUB12	Box 4	ATTAAT	590	6	+	part of a conserved DNA module involved in light responsiveness	light-responsive elements
SiPUB12	Box 4	ATTAAT	1212	6	-	part of a conserved DNA module involved in light responsiveness	light-responsive elements
SiPUB12	Box 4	ATTAAT	1233	6	-	part of a conserved DNA module involved in light responsiveness	light-responsive elements
SiPUB12	Box 4	ATTAAT	1307	6	-	part of a conserved DNA module involved in light responsiveness	light-responsive elements
SiPUB12	Box 4	ATTAAT	1391	6	-	part of a conserved DNA module involved in light responsiveness	light-responsive elements
SiPUB12	Box 4	ATTAAT	1548	6	-	part of a conserved DNA module involved in light responsiveness	light-responsive elements
SiPUB12	Box 4	ATTAAT	1774	6	-	part of a conserved DNA module involved in light responsiveness	light-responsive elements
SiPUB12	chs-CMA1a	TTACTTAA	1803	8	-	part of a light responsive element	light-responsive elements
SiPUB12	G-box	CACGAC	468	6	+	cis-acting regulatory element involved in light responsiveness	light-responsive elements
SiPUB12	G-Box	CACGTT	644	6	+	cis-acting regulatory element involved in light responsiveness	light-responsive elements
SiPUB12	GT1-motif	GGTTAAT	100	7	-	light responsive element	light-responsive elements
SiPUB12	GT1-motif	GGTTAA	101	6	-	light responsive element	light-responsive elements
SiPUB12	GT1-motif	GGTTAAT	1045	7	-	light responsive element	light-responsive elements
SiPUB12	GT1-motif	GGTTAA	1046	6	-	light responsive element	light-responsive elements
SiPUB12	GT1-motif	GGTTAA	1701	6	-	light responsive element	light-responsive elements
SiPUB12	GT1-motif	GGTTAA	1801	6	+	light responsive element	light-responsive elements
SiPUB12	MRE	AACCTAA	1469	7	+	MYB binding site involved in light responsiveness	light-responsive elements
SiPUB12	TCT-motif	TCTTAC	858	6	-	part of a light responsive element	light-responsive elements
SiPUB12	TCT-motif	TCTTAC	1349	6	-	part of a light responsive element	light-responsive elements
SiPUB12	TCT-motif	TCTTAC	1516	6	+	part of a light responsive element	light-responsive elements
SiPUB12	Unnamed__1	CGTGG	329	5	-		other functional elements
SiPUB12	Unnamed__1	CGTGG	467	5	-		other functional elements
SiPUB12	CAAT-box	CAAAT	17	5	+	common cis-acting element in promoter and enhancer regions	promoter-related elements
SiPUB12	CAAT-box	CAAAT	79	5	+	common cis-acting element in promoter and enhancer regions	promoter-related elements
SiPUB12	CAAT-box	CAAT	381	4	-		promoter-related elements
SiPUB12	CAAT-box	CAAT	546	4	+		promoter-related elements
SiPUB12	CAAT-box	CAAT	785	4	+		promoter-related elements
SiPUB12	CAAT-box	CAAT	1100	4	-		promoter-related elements
SiPUB12	CAAT-box	CAAT	1132	4	-		promoter-related elements
SiPUB12	CAAT-box	CAAT	1421	4	+		promoter-related elements
SiPUB12	CAAT-box	CAAT	1541	4	+		promoter-related elements
SiPUB12	CAAT-box	CAAAT	1715	5	+	common cis-acting element in promoter and enhancer regions	promoter-related elements
SiPUB12	CAAT-box	CAAAT	1743	5	+	common cis-acting element in promoter and enhancer regions	promoter-related elements
SiPUB12	CAAT-box	CAAT	1778	4	-		promoter-related elements
SiPUB12	CAAT-box	CAAT	1865	4	-		promoter-related elements
SiPUB12	CAAT-box	CCAAT	1903	5	-	common cis-acting element in promoter and enhancer regions	promoter-related elements
SiPUB12	CAAT-box	CAAAT	1953	5	-	common cis-acting element in promoter and enhancer regions	promoter-related elements
SiPUB12	TATA	TATAAAAT	1227	8	+		promoter-related elements
SiPUB12	TATA-box	TATTTAAA	35	8	+	core promoter element around -30 of transcription start	promoter-related elements
SiPUB12	TATA-box	TATACA	63	6	-	core promoter element around -30 of transcription start	promoter-related elements
SiPUB12	TATA-box	TATATA	65	6	+	core promoter element around -30 of transcription start	promoter-related elements
SiPUB12	TATA-box	TATA	67	4	+	core promoter element around -30 of transcription start	promoter-related elements
SiPUB12	TATA-box	ATATAT	72	6	+	core promoter element around -30 of transcription start	promoter-related elements
SiPUB12	TATA-box	TATATA	73	6	+	core promoter element around -30 of transcription start	promoter-related elements
SiPUB12	TATA-box	TATA	75	4	+	core promoter element around -30 of transcription start	promoter-related elements
SiPUB12	TATA-box	taTATAAAtc	89	9	-	core promoter element around -30 of transcription start	promoter-related elements
SiPUB12	TATA-box	TATAAAT	90	7	-	core promoter element around -30 of transcription start	promoter-related elements
SiPUB12	TATA-box	TATAAA	91	6	-	core promoter element around -30 of transcription start	promoter-related elements
SiPUB12	TATA-box	TATATAA	92	7	-	core promoter element around -30 of transcription start	promoter-related elements
SiPUB12	TATA-box	TATATA	93	6	+	core promoter element around -30 of transcription start	promoter-related elements
SiPUB12	TATA-box	ATATAT	94	6	+	core promoter element around -30 of transcription start	promoter-related elements
SiPUB12	TATA-box	TATATA	95	6	+	core promoter element around -30 of transcription start	promoter-related elements
SiPUB12	TATA-box	ATATAT	96	6	+	core promoter element around -30 of transcription start	promoter-related elements
SiPUB12	TATA-box	TATA	97	4	+	core promoter element around -30 of transcription start	promoter-related elements
SiPUB12	TATA-box	TATACA	107	6	-	core promoter element around -30 of transcription start	promoter-related elements
SiPUB12	TATA-box	TATA	109	4	+	core promoter element around -30 of transcription start	promoter-related elements
SiPUB12	TATA-box	TATATTTATATTT	112	12	-	core promoter element around -30 of transcription start	promoter-related elements
SiPUB12	TATA-box	TATA	115	4	+	core promoter element around -30 of transcription start	promoter-related elements
SiPUB12	TATA-box	TATA	121	4	+	core promoter element around -30 of transcription start	promoter-related elements
SiPUB12	TATA-box	TATACA	135	6	-	core promoter element around -30 of transcription start	promoter-related elements
SiPUB12	TATA-box	TATA	137	4	+	core promoter element around -30 of transcription start	promoter-related elements
SiPUB12	TATA-box	TATAA	435	5	-	core promoter element around -30 of transcription start	promoter-related elements
SiPUB12	TATA-box	TATA	436	4	+	core promoter element around -30 of transcription start	promoter-related elements
SiPUB12	TATA-box	TATAAA	555	6	-	core promoter element around -30 of transcription start	promoter-related elements
SiPUB12	TATA-box	TATAA	556	5	-	core promoter element around -30 of transcription start	promoter-related elements
SiPUB12	TATA-box	TATA	557	4	+	core promoter element around -30 of transcription start	promoter-related elements
SiPUB12	TATA-box	TATA	1084	4	-	core promoter element around -30 of transcription start	promoter-related elements
SiPUB12	TATA-box	TATATA	1198	6	-	core promoter element around -30 of transcription start	promoter-related elements
SiPUB12	TATA-box	ATATAT	1199	6	-	core promoter element around -30 of transcription start	promoter-related elements
SiPUB12	TATA-box	TATATA	1200	6	-	core promoter element around -30 of transcription start	promoter-related elements
SiPUB12	TATA-box	TATA	1202	4	-	core promoter element around -30 of transcription start	promoter-related elements
SiPUB12	TATA-box	ATTATA	1225	6	+	core promoter element around -30 of transcription start	promoter-related elements
SiPUB12	TATA-box	TATAA	1226	5	-	core promoter element around -30 of transcription start	promoter-related elements
SiPUB12	TATA-box	TATA	1227	4	-	core promoter element around -30 of transcription start	promoter-related elements
SiPUB12	TATA-box	TATAAAA	1242	7	-	core promoter element around -30 of transcription start	promoter-related elements
SiPUB12	TATA-box	TATAAA	1243	6	-	core promoter element around -30 of transcription start	promoter-related elements
SiPUB12	TATA-box	TATAA	1244	5	-	core promoter element around -30 of transcription start	promoter-related elements
SiPUB12	TATA-box	TATA	1245	4	-	core promoter element around -30 of transcription start	promoter-related elements
SiPUB12	TATA-box	ATATAT	1254	6	-	core promoter element around -30 of transcription start	promoter-related elements
SiPUB12	TATA-box	TATA	1255	4	-	core promoter element around -30 of transcription start	promoter-related elements
SiPUB12	TATA-box	ATTATA	1270	6	+	core promoter element around -30 of transcription start	promoter-related elements
SiPUB12	TATA-box	TATAA	1271	5	-	core promoter element around -30 of transcription start	promoter-related elements
SiPUB12	TATA-box	TATA	1272	4	-	core promoter element around -30 of transcription start	promoter-related elements
SiPUB12	TATA-box	TATAAAA	1326	7	-	core promoter element around -30 of transcription start	promoter-related elements
SiPUB12	TATA-box	TATAAA	1327	6	-	core promoter element around -30 of transcription start	promoter-related elements
SiPUB12	TATA-box	TATAA	1328	5	-	core promoter element around -30 of transcription start	promoter-related elements
SiPUB12	TATA-box	TATA	1329	4	-	core promoter element around -30 of transcription start	promoter-related elements
SiPUB12	TATA-box	TATA	1341	4	-	core promoter element around -30 of transcription start	promoter-related elements
SiPUB12	TATA-box	TATAAATA	1356	8	-	core promoter element around -30 of transcription start	promoter-related elements
SiPUB12	TATA-box	TATAAAT	1357	7	-	core promoter element around -30 of transcription start	promoter-related elements
SiPUB12	TATA-box	TATAAA	1358	6	-	core promoter element around -30 of transcription start	promoter-related elements
SiPUB12	TATA-box	TATAA	1359	5	-	core promoter element around -30 of transcription start	promoter-related elements
SiPUB12	TATA-box	TATA	1360	4	-	core promoter element around -30 of transcription start	promoter-related elements
SiPUB12	TATA-box	ATTATA	1543	6	+	core promoter element around -30 of transcription start	promoter-related elements
SiPUB12	TATA-box	TATAA	1544	5	-	core promoter element around -30 of transcription start	promoter-related elements
SiPUB12	TATA-box	TATA	1545	4	-	core promoter element around -30 of transcription start	promoter-related elements
SiPUB12	TATA-box	TATTTAAA	1631	8	-	core promoter element around -30 of transcription start	promoter-related elements
SiPUB12	TATA-box	TATAAGAA	1750	8	-	core promoter element around -30 of transcription start	promoter-related elements
SiPUB12	TATA-box	TATAA	1753	5	-	core promoter element around -30 of transcription start	promoter-related elements
SiPUB12	TATA-box	TATA	1754	4	-	core promoter element around -30 of transcription start	promoter-related elements
SiPUB12	TATA-box	TATACA	1780	6	-	core promoter element around -30 of transcription start	promoter-related elements
SiPUB12	TATA-box	TATATA	1782	6	-	core promoter element around -30 of transcription start	promoter-related elements
SiPUB12	TATA-box	ATATAA	1783	6	+	core promoter element around -30 of transcription start	promoter-related elements
SiPUB12	TATA-box	TATA	1784	4	-	core promoter element around -30 of transcription start	promoter-related elements
SiPUB12	TATA-box	ATATAA	1881	6	+	core promoter element around -30 of transcription start	promoter-related elements
SiPUB12	TATA-box	TATA	1882	4	-	core promoter element around -30 of transcription start	promoter-related elements
SiPUB12	TATA-box	ATATAT	1947	6	-	core promoter element around -30 of transcription start	promoter-related elements
SiPUB12	TATA-box	TATATA	1948	6	-	core promoter element around -30 of transcription start	promoter-related elements
SiPUB12	TATA-box	ATATAT	1949	6	-	core promoter element around -30 of transcription start	promoter-related elements
SiPUB12	TATA-box	TATA	1950	4	-	core promoter element around -30 of transcription start	promoter-related elements
SiPUB12	Myb-binding site	CAACAG	322	6	+		site-binding related elements
SiPUB12	Myb-binding site	CAACAG	1000	6	-		site-binding related elements
SiPUB12	Myb-binding site	CAACAG	1335	6	+		site-binding related elements
SiPUB12	AT~TATA-box	TATATA	65	6	+		other functional elements
SiPUB12	AT~TATA-box	TATATA	73	6	+		other functional elements
SiPUB12	AT~TATA-box	TATATAAA	91	8	-		other functional elements
SiPUB12	AT~TATA-box	TATATA	93	6	+		other functional elements
SiPUB12	AT~TATA-box	TATATA	95	6	+		other functional elements
SiPUB12	AT~TATA-box	TATATA	1198	6	-		other functional elements
SiPUB12	AT~TATA-box	TATATA	1200	6	-		other functional elements
SiPUB12	AT~TATA-box	TATATA	1782	6	-		other functional elements
SiPUB12	AT~TATA-box	TATATA	1948	6	-		other functional elements
SiPUB13	CAT-box	GCCACT	324	6	+	cis-acting regulatory element related to meristem expression	development-related elements
SiPUB13	GCN4_motif	TGAGTCA	1799	7	-	cis-regulatory element involved in endosperm expression	development-related elements
SiPUB13	O2-site	GATGACATGG	916	9	+	cis-acting regulatory element involved in zein metabolism regulation	development-related elements
SiPUB13	RY-element	CATGCATG	1200	8	-	cis-acting regulatory element involved in seed-specific regulation	development-related elements
SiPUB13	AAGAA-motif	GAAAGAA	427	7	+		environmental stress-related elements
SiPUB13	AAGAA-motif	GAAAGAA	670	7	-		environmental stress-related elements
SiPUB13	AAGAA-motif	GAAAGAA	1194	7	-		environmental stress-related elements
SiPUB13	ARE	AAACCA	644	6	-	cis-acting regulatory element essential for the anaerobic induction	environmental stress-related elements
SiPUB13	ARE	AAACCA	1256	6	-	cis-acting regulatory element essential for the anaerobic induction	environmental stress-related elements
SiPUB13	ARE	AAACCA	1649	6	+	cis-acting regulatory element essential for the anaerobic induction	environmental stress-related elements
SiPUB13	as-1	TGACG	212	5	-		environmental stress-related elements
SiPUB13	as-1	TGACG	1543	5	+		environmental stress-related elements
SiPUB13	DRE1	ACCGAGA	804	7	-		environmental stress-related elements
SiPUB13	MBS	CAACTG	1743	6	-	MYB binding site involved in drought-inducibility	environmental stress-related elements
SiPUB13	Myb	TAACTG	1517	6	-		environmental stress-related elements
SiPUB13	Myb	CAACTG	1743	6	-		environmental stress-related elements
SiPUB13	Myb	TAACTG	1878	6	-		environmental stress-related elements
SiPUB13	MYB	TAACCA	45	6	-		environmental stress-related elements
SiPUB13	MYB	CAACCA	237	6	+		environmental stress-related elements
SiPUB13	MYB	CAACAG	724	6	+		environmental stress-related elements
SiPUB13	MYB	CAACAG	760	6	-		environmental stress-related elements
SiPUB13	MYB	CAACAG	825	6	-		environmental stress-related elements
SiPUB13	MYB	CAACAG	1121	6	-		environmental stress-related elements
SiPUB13	MYB	CAACCA	1757	6	+		environmental stress-related elements
SiPUB13	MYC	CATTTG	172	6	+		environmental stress-related elements
SiPUB13	MYC	CATTTG	319	6	+		environmental stress-related elements
SiPUB13	MYC	CAATTG	961	6	+		environmental stress-related elements
SiPUB13	MYC	CATGTG	1011	6	-		environmental stress-related elements
SiPUB13	MYC	CATTTG	1511	6	-		environmental stress-related elements
SiPUB13	MYC	CATTTG	1534	6	-		environmental stress-related elements
SiPUB13	MYC	CAATTG	1614	6	-		environmental stress-related elements
SiPUB13	STRE	AGGGG	374	5	-		environmental stress-related elements
SiPUB13	ABRE	ACGTG	57	5	-	cis-acting element involved in the abscisic acid responsiveness	hormone-responsive elements
SiPUB13	ABRE	ACGTG	1804	5	-	cis-acting element involved in the abscisic acid responsiveness	hormone-responsive elements
SiPUB13	ABRE3a	TACGTG	57	6	-		hormone-responsive elements
SiPUB13	ABRE4	CACGTA	57	6	+		hormone-responsive elements
SiPUB13	CGTCA-motif	CGTCA	212	5	+	cis-acting regulatory element involved in the MeJA-responsiveness	hormone-responsive elements
SiPUB13	CGTCA-motif	CGTCA	1543	5	-	cis-acting regulatory element involved in the MeJA-responsiveness	hormone-responsive elements
SiPUB13	GARE-motif	TCTGTTG	724	7	-	gibberellin-responsive element	hormone-responsive elements
SiPUB13	GARE-motif	TCTGTTG	759	7	+	gibberellin-responsive element	hormone-responsive elements
SiPUB13	P-box	CCTTTTG	981	7	-	gibberellin-responsive element	hormone-responsive elements
SiPUB13	TCA	TCATCTTCAT	1717	9	+		hormone-responsive elements
SiPUB13	TGACG-motif	TGACG	212	5	-	cis-acting regulatory element involved in the MeJA-responsiveness	hormone-responsive elements
SiPUB13	TGACG-motif	TGACG	1543	5	+	cis-acting regulatory element involved in the MeJA-responsiveness	hormone-responsive elements
SiPUB13	TGA-element	AACGAC	698	6	+	auxin-responsive element	hormone-responsive elements
SiPUB13	AE-box	AGAAACAA	837	8	-	part of a module for light response	light-responsive elements
SiPUB13	Box 4	ATTAAT	851	6	+	part of a conserved DNA module involved in light responsiveness	light-responsive elements
SiPUB13	Box II -like sequence	TCCGTGTACCA	806	10	+	cis-acting regulatory element	light-responsive elements
SiPUB13	GATA-motif	AAGGATAAGG	1672	9	-	part of a light responsive element	light-responsive elements
SiPUB13	G-Box	CACGTT	1804	6	+	cis-acting regulatory element involved in light responsiveness	light-responsive elements
SiPUB13	G-box	TACGTG	57	6	-	cis-acting regulatory element involved in light responsiveness	light-responsive elements
SiPUB13	GT1-motif	GGTTAA	46	6	+	light responsive element	light-responsive elements
SiPUB13	GT1-motif	GGTTAA	941	6	+	light responsive element	light-responsive elements
SiPUB13	GT1-motif	GGTTAAT	1838	7	-	light responsive element	light-responsive elements
SiPUB13	GT1-motif	GGTTAA	1839	6	-	light responsive element	light-responsive elements
SiPUB13	TCT-motif	TCTTAC	1411	6	+	part of a light responsive element	light-responsive elements
SiPUB13	Unnamed__1	CGTGG	56	5	-		other functional elements
SiPUB13	Unnamed__1	GAATTTAATTAA	995	11	+	60K protein binding site	other functional elements
SiPUB13	CAAT-box	CAAAT	173	5	-	common cis-acting element in promoter and enhancer regions	promoter-related elements
SiPUB13	CAAT-box	CCAAT	240	5	+	common cis-acting element in promoter and enhancer regions	promoter-related elements
SiPUB13	CAAT-box	CAAT	241	4	+		promoter-related elements
SiPUB13	CAAT-box	CCAAT	273	5	+	common cis-acting element in promoter and enhancer regions	promoter-related elements
SiPUB13	CAAT-box	CAAT	274	4	+		promoter-related elements
SiPUB13	CAAT-box	CCAAT	283	5	+	common cis-acting element in promoter and enhancer regions	promoter-related elements
SiPUB13	CAAT-box	CAAT	284	4	+		promoter-related elements
SiPUB13	CAAT-box	CAAAT	286	5	-	common cis-acting element in promoter and enhancer regions	promoter-related elements
SiPUB13	CAAT-box	CAAT	294	4	-		promoter-related elements
SiPUB13	CAAT-box	CAAAT	313	5	+	common cis-acting element in promoter and enhancer regions	promoter-related elements
SiPUB13	CAAT-box	CAAAT	320	5	-	common cis-acting element in promoter and enhancer regions	promoter-related elements
SiPUB13	CAAT-box	CAAAT	336	5	-	common cis-acting element in promoter and enhancer regions	promoter-related elements
SiPUB13	CAAT-box	CAAT	390	4	+		promoter-related elements
SiPUB13	CAAT-box	CAAT	433	4	-		promoter-related elements
SiPUB13	CAAT-box	CAAT	444	4	+		promoter-related elements
SiPUB13	CAAT-box	CAAAT	477	5	+	common cis-acting element in promoter and enhancer regions	promoter-related elements
SiPUB13	CAAT-box	CAAT	493	4	+		promoter-related elements
SiPUB13	CAAT-box	CAAAT	502	5	-	common cis-acting element in promoter and enhancer regions	promoter-related elements
SiPUB13	CAAT-box	CAAT	511	4	+		promoter-related elements
SiPUB13	CAAT-box	CAAAT	516	5	+	common cis-acting element in promoter and enhancer regions	promoter-related elements
SiPUB13	CAAT-box	CAAAT	682	5	-	common cis-acting element in promoter and enhancer regions	promoter-related elements
SiPUB13	CAAT-box	CAAT	687	4	-		promoter-related elements
SiPUB13	CAAT-box	CCAAT	708	5	-	common cis-acting element in promoter and enhancer regions	promoter-related elements
SiPUB13	CAAT-box	CAAAT	776	5	-	common cis-acting element in promoter and enhancer regions	promoter-related elements
SiPUB13	CAAT-box	CCAAT	818	5	-	common cis-acting element in promoter and enhancer regions	promoter-related elements
SiPUB13	CAAT-box	CAAAT	835	5	-	common cis-acting element in promoter and enhancer regions	promoter-related elements
SiPUB13	CAAT-box	CAAT	913	4	-		promoter-related elements
SiPUB13	CAAT-box	CAAT	931	4	-		promoter-related elements
SiPUB13	CAAT-box	CAAT	961	4	+		promoter-related elements
SiPUB13	CAAT-box	CAAT	963	4	-		promoter-related elements
SiPUB13	CAAT-box	CAAT	1078	4	-		promoter-related elements
SiPUB13	CAAT-box	CAAT	1104	4	+		promoter-related elements
SiPUB13	CAAT-box	CAAT	1142	4	-		promoter-related elements
SiPUB13	CAAT-box	CAAT	1267	4	-		promoter-related elements
SiPUB13	CAAT-box	CAAAT	1294	5	-	common cis-acting element in promoter and enhancer regions	promoter-related elements
SiPUB13	CAAT-box	CAAT	1308	4	+		promoter-related elements
SiPUB13	CAAT-box	CAAT	1316	4	+		promoter-related elements
SiPUB13	CAAT-box	CAAAT	1332	5	-	common cis-acting element in promoter and enhancer regions	promoter-related elements
SiPUB13	CAAT-box	CAAAT	1392	5	-	common cis-acting element in promoter and enhancer regions	promoter-related elements
SiPUB13	CAAT-box	CAAT	1419	4	+		promoter-related elements
SiPUB13	CAAT-box	CAAAT	1511	5	+	common cis-acting element in promoter and enhancer regions	promoter-related elements
SiPUB13	CAAT-box	CAAAT	1534	5	+	common cis-acting element in promoter and enhancer regions	promoter-related elements
SiPUB13	CAAT-box	CAAT	1586	4	+		promoter-related elements
SiPUB13	CAAT-box	CAAT	1602	4	-		promoter-related elements
SiPUB13	CAAT-box	CAAT	1607	4	-		promoter-related elements
SiPUB13	CAAT-box	CAAT	1614	4	+		promoter-related elements
SiPUB13	CAAT-box	CCAAT	1616	5	-	common cis-acting element in promoter and enhancer regions	promoter-related elements
SiPUB13	CAAT-box	CAAT	1922	4	-		promoter-related elements
SiPUB13	TATA-box	TATA	39	4	+	core promoter element around -30 of transcription start	promoter-related elements
SiPUB13	TATA-box	TATAAAA	112	7	-	core promoter element around -30 of transcription start	promoter-related elements
SiPUB13	TATA-box	TATAAA	113	6	-	core promoter element around -30 of transcription start	promoter-related elements
SiPUB13	TATA-box	TATAA	114	5	-	core promoter element around -30 of transcription start	promoter-related elements
SiPUB13	TATA-box	TATA	115	4	+	core promoter element around -30 of transcription start	promoter-related elements
SiPUB13	TATA-box	TATA	233	4	+	core promoter element around -30 of transcription start	promoter-related elements
SiPUB13	TATA-box	taTATAAAtc	557	9	-	core promoter element around -30 of transcription start	promoter-related elements
SiPUB13	TATA-box	ATATAT	558	6	+	core promoter element around -30 of transcription start	promoter-related elements
SiPUB13	TATA-box	TATATA	559	6	+	core promoter element around -30 of transcription start	promoter-related elements
SiPUB13	TATA-box	ATATAT	560	6	+	core promoter element around -30 of transcription start	promoter-related elements
SiPUB13	TATA-box	TATATA	561	6	+	core promoter element around -30 of transcription start	promoter-related elements
SiPUB13	TATA-box	ATATAT	562	6	+	core promoter element around -30 of transcription start	promoter-related elements
SiPUB13	TATA-box	TATA	563	4	+	core promoter element around -30 of transcription start	promoter-related elements
SiPUB13	TATA-box	TATATAA	581	7	-	core promoter element around -30 of transcription start	promoter-related elements
SiPUB13	TATA-box	TATATA	582	6	+	core promoter element around -30 of transcription start	promoter-related elements
SiPUB13	TATA-box	TATA	584	4	+	core promoter element around -30 of transcription start	promoter-related elements
SiPUB13	TATA-box	TATA	595	4	+	core promoter element around -30 of transcription start	promoter-related elements
SiPUB13	TATA-box	ATTATA	730	6	+	core promoter element around -30 of transcription start	promoter-related elements
SiPUB13	TATA-box	TATAA	731	5	-	core promoter element around -30 of transcription start	promoter-related elements
SiPUB13	TATA-box	TATA	732	4	+	core promoter element around -30 of transcription start	promoter-related elements
SiPUB13	TATA-box	TATAAAT	1187	7	-	core promoter element around -30 of transcription start	promoter-related elements
SiPUB13	TATA-box	TATAAA	1188	6	-	core promoter element around -30 of transcription start	promoter-related elements
SiPUB13	TATA-box	TATAA	1189	5	-	core promoter element around -30 of transcription start	promoter-related elements
SiPUB13	TATA-box	TATA	1190	4	-	core promoter element around -30 of transcription start	promoter-related elements
SiPUB13	TATA-box	TATA	1382	4	-	core promoter element around -30 of transcription start	promoter-related elements
SiPUB13	TATA-box	ATATAT	1464	6	-	core promoter element around -30 of transcription start	promoter-related elements
SiPUB13	TATA-box	TATA	1465	4	-	core promoter element around -30 of transcription start	promoter-related elements
SiPUB13	TATA-box	TATAA	1913	5	-	core promoter element around -30 of transcription start	promoter-related elements
SiPUB13	TATA-box	TATA	1914	4	-	core promoter element around -30 of transcription start	promoter-related elements
SiPUB13	Myb-binding site	CAACAG	724	6	+		site-binding related elements
SiPUB13	Myb-binding site	CAACAG	760	6	-		site-binding related elements
SiPUB13	Myb-binding site	CAACAG	825	6	-		site-binding related elements
SiPUB13	Myb-binding site	CAACAG	1121	6	-		site-binding related elements
SiPUB13	MYB-like sequence	TAACCA	45	6	-		site-binding related elements
SiPUB13	AT~TATA-box	TATATA	559	6	+		other functional elements
SiPUB13	AT~TATA-box	TATATA	561	6	+		other functional elements
SiPUB13	AT~TATA-box	TATATA	582	6	+		other functional elements
SiPUB14	MSA-like	(T/C)C(T/C)AACGG(T/C)(T/C)A	1900	8.5	+	cis-acting element involved in cell cycle regulation	development-related elements
SiPUB14	O2-site	GATGATGTGG	340	9	-	cis-acting regulatory element involved in zein metabolism regulation	development-related elements
SiPUB14	LTR	CCGAAA	1481	6	-	cis-acting element involved in low-temperature responsiveness	environmental stress-related elements
SiPUB14	Myb	TAACTG	327	6	+		environmental stress-related elements
SiPUB14	MYC	CAATTG	62	6	+		environmental stress-related elements
SiPUB14	STRE	AGGGG	1984	5	+		environmental stress-related elements
SiPUB14	TC-rich repeats	GTTTTCTTAC	1855	10	+	cis-acting element involved in defense and stress responsiveness	environmental stress-related elements
SiPUB14	W box	TTGACC	268	6	+		environmental stress-related elements
SiPUB14	W box	TTGACC	291	6	-		environmental stress-related elements
SiPUB14	WUN-motif	AAATTACTA	191	9	-		environmental stress-related elements
SiPUB14	WUN-motif	AAATTACT	192	8	-		environmental stress-related elements
SiPUB14	WUN-motif	AAATTTCTT	1651	9	-		environmental stress-related elements
SiPUB14	ABRE	ACGTG	914	5	-	cis-acting element involved in the abscisic acid responsiveness	hormone-responsive elements
SiPUB14	ABRE	TACGGTC	1228	7	-	cis-acting element involved in the abscisic acid responsiveness	hormone-responsive elements
SiPUB14	ABRE	ACGTG	1252	5	+	cis-acting element involved in the abscisic acid responsiveness	hormone-responsive elements
SiPUB14	ABRE3a	TACGTG	914	6	-		hormone-responsive elements
SiPUB14	ABRE4	CACGTA	914	6	+		hormone-responsive elements
SiPUB14	ERE	ATTTTAAA	425	8	+		hormone-responsive elements
SiPUB14	ERE	ATTTCATA	671	8	+		hormone-responsive elements
SiPUB14	ERE	ATTTTAAA	807	8	+		hormone-responsive elements
SiPUB14	ERE	ATTTTAAA	989	8	+		hormone-responsive elements
SiPUB14	TATC-box	TATCCCA	727	7	-	cis-acting element involved in gibberellin-responsiveness	hormone-responsive elements
SiPUB14	TCA	TCATCTTCAT	961	9	+		hormone-responsive elements
SiPUB14	TCA-element	CCATCTTTTT	488	9	-	cis-acting element involved in salicylic acid responsiveness	hormone-responsive elements
SiPUB14	ACE	GACACGTATG	1249	9	-	cis-acting element involved in light responsiveness	light-responsive elements
SiPUB14	ATC-motif	TGCTATCCG	1484	9	-	part of a conserved DNA module involved in light responsiveness	light-responsive elements
SiPUB14	Box 4	ATTAAT	200	6	+	part of a conserved DNA module involved in light responsiveness	light-responsive elements
SiPUB14	Box 4	ATTAAT	227	6	+	part of a conserved DNA module involved in light responsiveness	light-responsive elements
SiPUB14	Box 4	ATTAAT	389	6	+	part of a conserved DNA module involved in light responsiveness	light-responsive elements
SiPUB14	Box 4	ATTAAT	616	6	+	part of a conserved DNA module involved in light responsiveness	light-responsive elements
SiPUB14	Box 4	ATTAAT	874	6	+	part of a conserved DNA module involved in light responsiveness	light-responsive elements
SiPUB14	GA-motif	ATAGATAA	220	8	+	part of a light responsive element	light-responsive elements
SiPUB14	GATA-motif	AAGATAAGATT	957	10	-	part of a light responsive element	light-responsive elements
SiPUB14	GATA-motif	AAGGATAAGG	1755	9	-	part of a light responsive element	light-responsive elements
SiPUB14	G-box	TAACACGTAG	911	9	+	cis-acting regulatory element involved in light responsiveness	light-responsive elements
SiPUB14	G-box	TACGTG	914	6	-	cis-acting regulatory element involved in light responsiveness	light-responsive elements
SiPUB14	G-box	CAGACGTGGCA	1249	10	+	cis-acting regulatory element involved in light responsiveness	light-responsive elements
SiPUB14	G-box	CACGTC	1251	6	-	cis-acting regulatory element involved in light responsiveness	light-responsive elements
SiPUB14	LAMP-element	CCTTATCCA	334	9	+	part of a light responsive element	light-responsive elements
SiPUB14	TCCC-motif	TCTCCCT	1786	7	+	part of a light responsive element	light-responsive elements
SiPUB14	TCCC-motif	TCTCCCT	1978	7	-	part of a light responsive element	light-responsive elements
SiPUB14	TCT-motif	TCTTAC	1859	6	+	part of a light responsive element	light-responsive elements
SiPUB14	Unnamed__1	CGTGG	1745	5	-		other functional elements
SiPUB14	CAAT-box	CCAAT	24	5	+	common cis-acting element in promoter and enhancer regions	promoter-related elements
SiPUB14	CAAT-box	CAAT	25	4	+		promoter-related elements
SiPUB14	CAAT-box	CAAT	34	4	-		promoter-related elements
SiPUB14	CAAT-box	CAAT	56	4	+		promoter-related elements
SiPUB14	CAAT-box	CAAT	62	4	+		promoter-related elements
SiPUB14	CAAT-box	CAAT	64	4	-		promoter-related elements
SiPUB14	CAAT-box	CAAAT	95	5	-	common cis-acting element in promoter and enhancer regions	promoter-related elements
SiPUB14	CAAT-box	CAAT	210	4	-		promoter-related elements
SiPUB14	CAAT-box	CAAAT	241	5	+	common cis-acting element in promoter and enhancer regions	promoter-related elements
SiPUB14	CAAT-box	CAAT	248	4	-		promoter-related elements
SiPUB14	CAAT-box	CAAAT	341	5	+	common cis-acting element in promoter and enhancer regions	promoter-related elements
SiPUB14	CAAT-box	CCAAT	406	5	+	common cis-acting element in promoter and enhancer regions	promoter-related elements
SiPUB14	CAAT-box	CAAT	407	4	+		promoter-related elements
SiPUB14	CAAT-box	CAAT	423	4	+		promoter-related elements
SiPUB14	CAAT-box	CAAT	474	4	-		promoter-related elements
SiPUB14	CAAT-box	CAAT	544	4	+		promoter-related elements
SiPUB14	CAAT-box	CAAT	629	4	+		promoter-related elements
SiPUB14	CAAT-box	CAAAT	745	5	-	common cis-acting element in promoter and enhancer regions	promoter-related elements
SiPUB14	CAAT-box	CAAAT	755	5	+	common cis-acting element in promoter and enhancer regions	promoter-related elements
SiPUB14	CAAT-box	CAAT	821	4	+		promoter-related elements
SiPUB14	CAAT-box	CAAT	897	4	-		promoter-related elements
SiPUB14	CAAT-box	CAAAT	920	5	-	common cis-acting element in promoter and enhancer regions	promoter-related elements
SiPUB14	CAAT-box	CAAT	931	4	-		promoter-related elements
SiPUB14	CAAT-box	CAAT	1017	4	+		promoter-related elements
SiPUB14	CAAT-box	CAAT	1055	4	-		promoter-related elements
SiPUB14	CAAT-box	CAAT	1059	4	-		promoter-related elements
SiPUB14	CAAT-box	CAAT	1085	4	-		promoter-related elements
SiPUB14	CAAT-box	CAAT	1098	4	-		promoter-related elements
SiPUB14	CAAT-box	CAAAT	1127	5	-	common cis-acting element in promoter and enhancer regions	promoter-related elements
SiPUB14	CAAT-box	CAAT	1150	4	-		promoter-related elements
SiPUB14	CAAT-box	CCAAT	1186	5	-	common cis-acting element in promoter and enhancer regions	promoter-related elements
SiPUB14	CAAT-box	CAAAT	1196	5	+	common cis-acting element in promoter and enhancer regions	promoter-related elements
SiPUB14	CAAT-box	CAAAT	1203	5	+	common cis-acting element in promoter and enhancer regions	promoter-related elements
SiPUB14	CAAT-box	CAAAT	1209	5	-	common cis-acting element in promoter and enhancer regions	promoter-related elements
SiPUB14	CAAT-box	CAAT	1268	4	-		promoter-related elements
SiPUB14	CAAT-box	CAAT	1303	4	+		promoter-related elements
SiPUB14	CAAT-box	CAAT	1323	4	-		promoter-related elements
SiPUB14	CAAT-box	CAAAT	1337	5	-	common cis-acting element in promoter and enhancer regions	promoter-related elements
SiPUB14	CAAT-box	CAAT	1364	4	+		promoter-related elements
SiPUB14	CAAT-box	CAAT	1408	4	+		promoter-related elements
SiPUB14	CAAT-box	CAAT	1465	4	-		promoter-related elements
SiPUB14	CAAT-box	CAAAT	1470	5	-	common cis-acting element in promoter and enhancer regions	promoter-related elements
SiPUB14	CAAT-box	CAAT	1534	4	-		promoter-related elements
SiPUB14	CAAT-box	CAAAT	1590	5	+	common cis-acting element in promoter and enhancer regions	promoter-related elements
SiPUB14	CAAT-box	CAAAT	1616	5	+	common cis-acting element in promoter and enhancer regions	promoter-related elements
SiPUB14	CAAT-box	CAAT	1716	4	+		promoter-related elements
SiPUB14	CAAT-box	CAAAT	1800	5	+	common cis-acting element in promoter and enhancer regions	promoter-related elements
SiPUB14	CAAT-box	CAAAT	1835	5	+	common cis-acting element in promoter and enhancer regions	promoter-related elements
SiPUB14	CAAT-box	CCAAT	1843	5	+	common cis-acting element in promoter and enhancer regions	promoter-related elements
SiPUB14	CAAT-box	CAAT	1844	4	+		promoter-related elements
SiPUB14	CAAT-box	CAAAT	1939	5	-	common cis-acting element in promoter and enhancer regions	promoter-related elements
SiPUB14	TATA	TATAAAAT	1524	8	+		promoter-related elements
SiPUB14	TATA-box	TATACA	72	6	-	core promoter element around -30 of transcription start	promoter-related elements
SiPUB14	TATA-box	TATA	74	4	+	core promoter element around -30 of transcription start	promoter-related elements
SiPUB14	TATA-box	TACATAAA	88	8	-	core promoter element around -30 of transcription start	promoter-related elements
SiPUB14	TATA-box	TATA	125	4	+	core promoter element around -30 of transcription start	promoter-related elements
SiPUB14	TATA-box	ATATAA	140	6	+	core promoter element around -30 of transcription start	promoter-related elements
SiPUB14	TATA-box	TATA	141	4	+	core promoter element around -30 of transcription start	promoter-related elements
SiPUB14	TATA-box	TATTTAAA	254	8	-	core promoter element around -30 of transcription start	promoter-related elements
SiPUB14	TATA-box	TATTTAAA	427	8	-	core promoter element around -30 of transcription start	promoter-related elements
SiPUB14	TATA-box	ATATAA	435	6	+	core promoter element around -30 of transcription start	promoter-related elements
SiPUB14	TATA-box	TATA	436	4	+	core promoter element around -30 of transcription start	promoter-related elements
SiPUB14	TATA-box	taTATAAAtc	464	9	-	core promoter element around -30 of transcription start	promoter-related elements
SiPUB14	TATA-box	TATAAAT	465	7	-	core promoter element around -30 of transcription start	promoter-related elements
SiPUB14	TATA-box	TATAAA	466	6	-	core promoter element around -30 of transcription start	promoter-related elements
SiPUB14	TATA-box	TATATAA	467	7	-	core promoter element around -30 of transcription start	promoter-related elements
SiPUB14	TATA-box	TATATA	468	6	+	core promoter element around -30 of transcription start	promoter-related elements
SiPUB14	TATA-box	ATATAA	469	6	+	core promoter element around -30 of transcription start	promoter-related elements
SiPUB14	TATA-box	TATA	470	4	+	core promoter element around -30 of transcription start	promoter-related elements
SiPUB14	TATA-box	TATAAAA	557	7	-	core promoter element around -30 of transcription start	promoter-related elements
SiPUB14	TATA-box	TATAAA	558	6	-	core promoter element around -30 of transcription start	promoter-related elements
SiPUB14	TATA-box	TATAA	559	5	-	core promoter element around -30 of transcription start	promoter-related elements
SiPUB14	TATA-box	TATA	560	4	+	core promoter element around -30 of transcription start	promoter-related elements
SiPUB14	TATA-box	TACAAAA	604	7	-	core promoter element around -30 of transcription start	promoter-related elements
SiPUB14	TATA-box	ATATAT	620	6	+	core promoter element around -30 of transcription start	promoter-related elements
SiPUB14	TATA-box	TATATA	621	6	+	core promoter element around -30 of transcription start	promoter-related elements
SiPUB14	TATA-box	ATATAT	622	6	+	core promoter element around -30 of transcription start	promoter-related elements
SiPUB14	TATA-box	TATATA	623	6	+	core promoter element around -30 of transcription start	promoter-related elements
SiPUB14	TATA-box	TATA	625	4	+	core promoter element around -30 of transcription start	promoter-related elements
SiPUB14	TATA-box	ATTATA	708	6	+	core promoter element around -30 of transcription start	promoter-related elements
SiPUB14	TATA-box	TATAA	709	5	-	core promoter element around -30 of transcription start	promoter-related elements
SiPUB14	TATA-box	TATA	710	4	+	core promoter element around -30 of transcription start	promoter-related elements
SiPUB14	TATA-box	ATATAA	775	6	+	core promoter element around -30 of transcription start	promoter-related elements
SiPUB14	TATA-box	TATA	776	4	+	core promoter element around -30 of transcription start	promoter-related elements
SiPUB14	TATA-box	TATTTAAA	809	8	-	core promoter element around -30 of transcription start	promoter-related elements
SiPUB14	TATA-box	ATATAT	1019	6	-	core promoter element around -30 of transcription start	promoter-related elements
SiPUB14	TATA-box	TATATA	1020	6	-	core promoter element around -30 of transcription start	promoter-related elements
SiPUB14	TATA-box	ATATAT	1021	6	-	core promoter element around -30 of transcription start	promoter-related elements
SiPUB14	TATA-box	TATATA	1022	6	-	core promoter element around -30 of transcription start	promoter-related elements
SiPUB14	TATA-box	ATATAT	1023	6	-	core promoter element around -30 of transcription start	promoter-related elements
SiPUB14	TATA-box	TATATA	1024	6	-	core promoter element around -30 of transcription start	promoter-related elements
SiPUB14	TATA-box	ATATAT	1025	6	-	core promoter element around -30 of transcription start	promoter-related elements
SiPUB14	TATA-box	TATATA	1026	6	-	core promoter element around -30 of transcription start	promoter-related elements
SiPUB14	TATA-box	ATATAT	1027	6	-	core promoter element around -30 of transcription start	promoter-related elements
SiPUB14	TATA-box	TATATA	1028	6	-	core promoter element around -30 of transcription start	promoter-related elements
SiPUB14	TATA-box	ATATAT	1029	6	-	core promoter element around -30 of transcription start	promoter-related elements
SiPUB14	TATA-box	TATATA	1030	6	-	core promoter element around -30 of transcription start	promoter-related elements
SiPUB14	TATA-box	ATATAT	1031	6	-	core promoter element around -30 of transcription start	promoter-related elements
SiPUB14	TATA-box	TATATA	1032	6	-	core promoter element around -30 of transcription start	promoter-related elements
SiPUB14	TATA-box	ATATAA	1033	6	+	core promoter element around -30 of transcription start	promoter-related elements
SiPUB14	TATA-box	TATA	1034	4	-	core promoter element around -30 of transcription start	promoter-related elements
SiPUB14	TATA-box	TATA	1094	4	-	core promoter element around -30 of transcription start	promoter-related elements
SiPUB14	TATA-box	ATTATA	1110	6	+	core promoter element around -30 of transcription start	promoter-related elements
SiPUB14	TATA-box	TATAA	1111	5	-	core promoter element around -30 of transcription start	promoter-related elements
SiPUB14	TATA-box	TATA	1112	4	-	core promoter element around -30 of transcription start	promoter-related elements
SiPUB14	TATA-box	TATAAGAA	1175	8	-	core promoter element around -30 of transcription start	promoter-related elements
SiPUB14	TATA-box	TATAA	1178	5	-	core promoter element around -30 of transcription start	promoter-related elements
SiPUB14	TATA-box	TATA	1179	4	-	core promoter element around -30 of transcription start	promoter-related elements
SiPUB14	TATA-box	TATAAA	1215	6	-	core promoter element around -30 of transcription start	promoter-related elements
SiPUB14	TATA-box	TATAA	1216	5	-	core promoter element around -30 of transcription start	promoter-related elements
SiPUB14	TATA-box	TATA	1217	4	-	core promoter element around -30 of transcription start	promoter-related elements
SiPUB14	TATA-box	ATTATA	1220	6	+	core promoter element around -30 of transcription start	promoter-related elements
SiPUB14	TATA-box	TATAA	1221	5	-	core promoter element around -30 of transcription start	promoter-related elements
SiPUB14	TATA-box	TATA	1222	4	-	core promoter element around -30 of transcription start	promoter-related elements
SiPUB14	TATA-box	TATA	1276	4	-	core promoter element around -30 of transcription start	promoter-related elements
SiPUB14	TATA-box	TACATAAA	1293	8	+	core promoter element around -30 of transcription start	promoter-related elements
SiPUB14	TATA-box	ATATAA	1327	6	+	core promoter element around -30 of transcription start	promoter-related elements
SiPUB14	TATA-box	TATA	1328	4	-	core promoter element around -30 of transcription start	promoter-related elements
SiPUB14	TATA-box	TATA	1516	4	-	core promoter element around -30 of transcription start	promoter-related elements
SiPUB14	TATA-box	TATAAA	1522	6	-	core promoter element around -30 of transcription start	promoter-related elements
SiPUB14	TATA-box	TATAA	1523	5	-	core promoter element around -30 of transcription start	promoter-related elements
SiPUB14	TATA-box	TATA	1524	4	-	core promoter element around -30 of transcription start	promoter-related elements
SiPUB14	TATA-box	TATAA	1598	5	-	core promoter element around -30 of transcription start	promoter-related elements
SiPUB14	TATA-box	TATA	1599	4	-	core promoter element around -30 of transcription start	promoter-related elements
SiPUB14	TATA-box	ATTATA	1622	6	+	core promoter element around -30 of transcription start	promoter-related elements
SiPUB14	TATA-box	TATATAA	1623	7	-	core promoter element around -30 of transcription start	promoter-related elements
SiPUB14	TATA-box	TATATA	1624	6	-	core promoter element around -30 of transcription start	promoter-related elements
SiPUB14	TATA-box	ATATAT	1625	6	-	core promoter element around -30 of transcription start	promoter-related elements
SiPUB14	TATA-box	TATA	1626	4	-	core promoter element around -30 of transcription start	promoter-related elements
SiPUB14	TATA-box	TATA	1881	4	-	core promoter element around -30 of transcription start	promoter-related elements
SiPUB14	TATA-box	ATATAT	1890	6	-	core promoter element around -30 of transcription start	promoter-related elements
SiPUB14	TATA-box	TATATA	1891	6	-	core promoter element around -30 of transcription start	promoter-related elements
SiPUB14	TATA-box	TATA	1893	4	-	core promoter element around -30 of transcription start	promoter-related elements
SiPUB14	TATA-box	TATA	1917	4	-	core promoter element around -30 of transcription start	promoter-related elements
SiPUB14	TATA-box	TATACA	1948	6	-	core promoter element around -30 of transcription start	promoter-related elements
SiPUB14	TATA-box	TATATA	1950	6	-	core promoter element around -30 of transcription start	promoter-related elements
SiPUB14	TATA-box	ATATAT	1951	6	-	core promoter element around -30 of transcription start	promoter-related elements
SiPUB14	TATA-box	TATATA	1952	6	-	core promoter element around -30 of transcription start	promoter-related elements
SiPUB14	TATA-box	TATA	1954	4	-	core promoter element around -30 of transcription start	promoter-related elements
SiPUB14	CCAAT-box	CAACGG	1902	6	+	MYBHv1 binding site	site-binding related elements
SiPUB14	MYB recognition site	CCGTTG	1902	6	-		site-binding related elements
SiPUB14	AT~TATA-box	TATATAAA	466	8	-		other functional elements
SiPUB14	AT~TATA-box	TATATA	468	6	+		other functional elements
SiPUB14	AT~TATA-box	TATATA	621	6	+		other functional elements
SiPUB14	AT~TATA-box	TATATA	623	6	+		other functional elements
SiPUB14	AT~TATA-box	TATATA	1020	6	-		other functional elements
SiPUB14	AT~TATA-box	TATATA	1022	6	-		other functional elements
SiPUB14	AT~TATA-box	TATATA	1024	6	-		other functional elements
SiPUB14	AT~TATA-box	TATATA	1026	6	-		other functional elements
SiPUB14	AT~TATA-box	TATATA	1028	6	-		other functional elements
SiPUB14	AT~TATA-box	TATATA	1030	6	-		other functional elements
SiPUB14	AT~TATA-box	TATATA	1032	6	-		other functional elements
SiPUB14	AT~TATA-box	TATATA	1624	6	-		other functional elements
SiPUB14	AT~TATA-box	TATATA	1891	6	-		other functional elements
SiPUB14	AT~TATA-box	TATATA	1950	6	-		other functional elements
SiPUB14	AT~TATA-box	TATATA	1952	6	-		other functional elements
SiPUB15	CAT-box	GCCACT	396	6	+	cis-acting regulatory element related to meristem expression	development-related elements
SiPUB15	Myb	TAACTG	188	6	+		environmental stress-related elements
SiPUB15	Myb	TAACTG	614	6	+		environmental stress-related elements
SiPUB15	Myb	TAACTG	1246	6	-		environmental stress-related elements
SiPUB15	MYB	CAACCA	975	6	-		environmental stress-related elements
SiPUB15	MYB	CAACCA	1209	6	+		environmental stress-related elements
SiPUB15	MYB	TAACCA	1374	6	-		environmental stress-related elements
SiPUB15	MYB	TAACCA	1398	6	-		environmental stress-related elements
SiPUB15	MYB	CAACCA	1886	6	-		environmental stress-related elements
SiPUB15	MYB	CAACCA	1976	6	+		environmental stress-related elements
SiPUB15	MYC	CATTTG	685	6	+		environmental stress-related elements
SiPUB15	STRE	AGGGG	1770	5	+		environmental stress-related elements
SiPUB15	STRE	AGGGG	1983	5	-		environmental stress-related elements
SiPUB15	ERE	ATTTCATA	250	8	-		hormone-responsive elements
SiPUB15	AAAC-motif	CAATCAAAACCT	1274	11	-	light responsive element	light responsive element
SiPUB15	AT1-motif	AATTATTTTTTATT	1093	13	-	part of a light responsive module	light-responsive elements
SiPUB15	ATCT-motif	AATCTAATCC	1275	9	-	part of a conserved DNA module involved in light responsiveness	light-responsive elements
SiPUB15	Box 4	ATTAAT	496	6	+	part of a conserved DNA module involved in light responsiveness	light-responsive elements
SiPUB15	Box 4	ATTAAT	554	6	+	part of a conserved DNA module involved in light responsiveness	light-responsive elements
SiPUB15	Box 4	ATTAAT	575	6	+	part of a conserved DNA module involved in light responsiveness	light-responsive elements
SiPUB15	Box 4	ATTAAT	658	6	+	part of a conserved DNA module involved in light responsiveness	light-responsive elements
SiPUB15	Box 4	ATTAAT	810	6	+	part of a conserved DNA module involved in light responsiveness	light-responsive elements
SiPUB15	Box 4	ATTAAT	929	6	+	part of a conserved DNA module involved in light responsiveness	light-responsive elements
SiPUB15	Box 4	ATTAAT	1117	6	-	part of a conserved DNA module involved in light responsiveness	light-responsive elements
SiPUB15	chs-CMA1a	TTACTTAA	886	8	+	part of a light responsive element	light-responsive elements
SiPUB15	chs-CMA1a	TTACTTAA	890	8	-	part of a light responsive element	light-responsive elements
SiPUB15	GT1-motif	GGTTAA	1375	6	+	light responsive element	light-responsive elements
SiPUB15	GT1-motif	GGTTAA	1399	6	+	light responsive element	light-responsive elements
SiPUB15	MRE	AACCTAA	1272	7	-	MYB binding site involved in light responsiveness	light-responsive elements
SiPUB15	MRE	AACCTAA	1406	7	+	MYB binding site involved in light responsiveness	light-responsive elements
SiPUB15	TCT-motif	TCTTAC	1799	6	-	part of a light responsive element	light-responsive elements
SiPUB15	CAAT-box	CAAAT	89	5	+	common cis-acting element in promoter and enhancer regions	promoter-related elements
SiPUB15	CAAT-box	CAAAT	224	5	-	common cis-acting element in promoter and enhancer regions	promoter-related elements
SiPUB15	CAAT-box	CAAT	268	4	-		promoter-related elements
SiPUB15	CAAT-box	CCAAT	316	5	-	common cis-acting element in promoter and enhancer regions	promoter-related elements
SiPUB15	CAAT-box	CAAT	379	4	+		promoter-related elements
SiPUB15	CAAT-box	CAAT	458	4	+		promoter-related elements
SiPUB15	CAAT-box	CAAAT	686	5	-	common cis-acting element in promoter and enhancer regions	promoter-related elements
SiPUB15	CAAT-box	CAAT	748	4	-		promoter-related elements
SiPUB15	CAAT-box	CAAAT	833	5	-	common cis-acting element in promoter and enhancer regions	promoter-related elements
SiPUB15	CAAT-box	CAAT	877	4	-		promoter-related elements
SiPUB15	CAAT-box	CCAAT	1009	5	-	common cis-acting element in promoter and enhancer regions	promoter-related elements
SiPUB15	CAAT-box	CAAT	1282	4	-		promoter-related elements
SiPUB15	CAAT-box	CAAT	1298	4	+		promoter-related elements
SiPUB15	CAAT-box	CCAAT	1372	5	-	common cis-acting element in promoter and enhancer regions	promoter-related elements
SiPUB15	CAAT-box	CCAAT	1396	5	-	common cis-acting element in promoter and enhancer regions	promoter-related elements
SiPUB15	CAAT-box	CAAAT	1450	5	+	common cis-acting element in promoter and enhancer regions	promoter-related elements
SiPUB15	CAAT-box	CAAAT	1574	5	+	common cis-acting element in promoter and enhancer regions	promoter-related elements
SiPUB15	CAAT-box	CAAT	1596	4	-		promoter-related elements
SiPUB15	CAAT-box	CAAAT	1956	5	-	common cis-acting element in promoter and enhancer regions	promoter-related elements
SiPUB15	TATA	TATAAAAT	700	8	-		promoter-related elements
SiPUB15	TATA	TATAAAAT	1028	8	+		promoter-related elements
SiPUB15	TATA	TATAAAAT	1503	8	+		promoter-related elements
SiPUB15	TATA-box	ATATAT	69	6	+	core promoter element around -30 of transcription start	promoter-related elements
SiPUB15	TATA-box	TATATA	70	6	+	core promoter element around -30 of transcription start	promoter-related elements
SiPUB15	TATA-box	ATATAT	71	6	+	core promoter element around -30 of transcription start	promoter-related elements
SiPUB15	TATA-box	TATA	72	4	+	core promoter element around -30 of transcription start	promoter-related elements
SiPUB15	TATA-box	TATTTAAA	126	8	-	core promoter element around -30 of transcription start	promoter-related elements
SiPUB15	TATA-box	TATATAA	136	7	-	core promoter element around -30 of transcription start	promoter-related elements
SiPUB15	TATA-box	TATATA	137	6	+	core promoter element around -30 of transcription start	promoter-related elements
SiPUB15	TATA-box	ATATAA	138	6	+	core promoter element around -30 of transcription start	promoter-related elements
SiPUB15	TATA-box	TATA	139	4	+	core promoter element around -30 of transcription start	promoter-related elements
SiPUB15	TATA-box	TATA	145	4	+	core promoter element around -30 of transcription start	promoter-related elements
SiPUB15	TATA-box	TATAA	168	5	-	core promoter element around -30 of transcription start	promoter-related elements
SiPUB15	TATA-box	TATA	169	4	+	core promoter element around -30 of transcription start	promoter-related elements
SiPUB15	TATA-box	taTATAAAtc	204	9	-	core promoter element around -30 of transcription start	promoter-related elements
SiPUB15	TATA-box	TATTTAAA	208	8	+	core promoter element around -30 of transcription start	promoter-related elements
SiPUB15	TATA-box	TATAAAA	245	7	-	core promoter element around -30 of transcription start	promoter-related elements
SiPUB15	TATA-box	TATAAA	246	6	-	core promoter element around -30 of transcription start	promoter-related elements
SiPUB15	TATA-box	TATAA	247	5	-	core promoter element around -30 of transcription start	promoter-related elements
SiPUB15	TATA-box	TATA	248	4	+	core promoter element around -30 of transcription start	promoter-related elements
SiPUB15	TATA-box	TATAAATA	351	8	-	core promoter element around -30 of transcription start	promoter-related elements
SiPUB15	TATA-box	TATAAAT	352	7	-	core promoter element around -30 of transcription start	promoter-related elements
SiPUB15	TATA-box	TATAAA	353	6	-	core promoter element around -30 of transcription start	promoter-related elements
SiPUB15	TATA-box	TATAA	354	5	-	core promoter element around -30 of transcription start	promoter-related elements
SiPUB15	TATA-box	TATA	355	4	+	core promoter element around -30 of transcription start	promoter-related elements
SiPUB15	TATA-box	ATTATA	381	6	+	core promoter element around -30 of transcription start	promoter-related elements
SiPUB15	TATA-box	TATAA	382	5	-	core promoter element around -30 of transcription start	promoter-related elements
SiPUB15	TATA-box	TATA	383	4	+	core promoter element around -30 of transcription start	promoter-related elements
SiPUB15	TATA-box	TATAA	401	5	-	core promoter element around -30 of transcription start	promoter-related elements
SiPUB15	TATA-box	TATA	402	4	+	core promoter element around -30 of transcription start	promoter-related elements
SiPUB15	TATA-box	TATA	463	4	+	core promoter element around -30 of transcription start	promoter-related elements
SiPUB15	TATA-box	TATTTAAA	465	8	+	core promoter element around -30 of transcription start	promoter-related elements
SiPUB15	TATA-box	TATA	695	4	+	core promoter element around -30 of transcription start	promoter-related elements
SiPUB15	TATA-box	TATAAAA	701	7	-	core promoter element around -30 of transcription start	promoter-related elements
SiPUB15	TATA-box	TATAAA	702	6	-	core promoter element around -30 of transcription start	promoter-related elements
SiPUB15	TATA-box	TATAA	703	5	-	core promoter element around -30 of transcription start	promoter-related elements
SiPUB15	TATA-box	TATA	704	4	+	core promoter element around -30 of transcription start	promoter-related elements
SiPUB15	TATA-box	TATAA	730	5	-	core promoter element around -30 of transcription start	promoter-related elements
SiPUB15	TATA-box	TATA	731	4	+	core promoter element around -30 of transcription start	promoter-related elements
SiPUB15	TATA-box	TATAA	752	5	-	core promoter element around -30 of transcription start	promoter-related elements
SiPUB15	TATA-box	TATA	753	4	+	core promoter element around -30 of transcription start	promoter-related elements
SiPUB15	TATA-box	ATATAT	770	6	+	core promoter element around -30 of transcription start	promoter-related elements
SiPUB15	TATA-box	TATATA	771	6	+	core promoter element around -30 of transcription start	promoter-related elements
SiPUB15	TATA-box	ATATAA	772	6	+	core promoter element around -30 of transcription start	promoter-related elements
SiPUB15	TATA-box	TATA	773	4	+	core promoter element around -30 of transcription start	promoter-related elements
SiPUB15	TATA-box	ATTATA	798	6	+	core promoter element around -30 of transcription start	promoter-related elements
SiPUB15	TATA-box	TATATAA	799	7	-	core promoter element around -30 of transcription start	promoter-related elements
SiPUB15	TATA-box	TATATA	800	6	+	core promoter element around -30 of transcription start	promoter-related elements
SiPUB15	TATA-box	ATATAA	801	6	+	core promoter element around -30 of transcription start	promoter-related elements
SiPUB15	TATA-box	TATA	802	4	+	core promoter element around -30 of transcription start	promoter-related elements
SiPUB15	TATA-box	TATA	863	4	+	core promoter element around -30 of transcription start	promoter-related elements
SiPUB15	TATA-box	TATTTAAA	865	8	+	core promoter element around -30 of transcription start	promoter-related elements
SiPUB15	TATA-box	TATTTAAA	867	8	-	core promoter element around -30 of transcription start	promoter-related elements
SiPUB15	TATA-box	ATATAA	909	6	+	core promoter element around -30 of transcription start	promoter-related elements
SiPUB15	TATA-box	TATA	910	4	+	core promoter element around -30 of transcription start	promoter-related elements
SiPUB15	TATA-box	TATA	962	4	+	core promoter element around -30 of transcription start	promoter-related elements
SiPUB15	TATA-box	TACAAAA	964	7	+	core promoter element around -30 of transcription start	promoter-related elements
SiPUB15	TATA-box	ATTATA	1026	6	+	core promoter element around -30 of transcription start	promoter-related elements
SiPUB15	TATA-box	TATAA	1027	5	-	core promoter element around -30 of transcription start	promoter-related elements
SiPUB15	TATA-box	TATA	1028	4	-	core promoter element around -30 of transcription start	promoter-related elements
SiPUB15	TATA-box	TATAAATA	1046	8	-	core promoter element around -30 of transcription start	promoter-related elements
SiPUB15	TATA-box	TATAAAT	1047	7	-	core promoter element around -30 of transcription start	promoter-related elements
SiPUB15	TATA-box	TATAAA	1048	6	-	core promoter element around -30 of transcription start	promoter-related elements
SiPUB15	TATA-box	TATAA	1049	5	-	core promoter element around -30 of transcription start	promoter-related elements
SiPUB15	TATA-box	TATA	1050	4	-	core promoter element around -30 of transcription start	promoter-related elements
SiPUB15	TATA-box	TATA	1055	4	-	core promoter element around -30 of transcription start	promoter-related elements
SiPUB15	TATA-box	TATAA	1084	5	-	core promoter element around -30 of transcription start	promoter-related elements
SiPUB15	TATA-box	TATA	1085	4	-	core promoter element around -30 of transcription start	promoter-related elements
SiPUB15	TATA-box	ATATAA	1089	6	+	core promoter element around -30 of transcription start	promoter-related elements
SiPUB15	TATA-box	TATA	1090	4	-	core promoter element around -30 of transcription start	promoter-related elements
SiPUB15	TATA-box	TATAA	1109	5	-	core promoter element around -30 of transcription start	promoter-related elements
SiPUB15	TATA-box	TATA	1110	4	-	core promoter element around -30 of transcription start	promoter-related elements
SiPUB15	TATA-box	TATAAAA	1129	7	-	core promoter element around -30 of transcription start	promoter-related elements
SiPUB15	TATA-box	TATAAA	1130	6	-	core promoter element around -30 of transcription start	promoter-related elements
SiPUB15	TATA-box	TATATAA	1131	7	-	core promoter element around -30 of transcription start	promoter-related elements
SiPUB15	TATA-box	TATATA	1132	6	-	core promoter element around -30 of transcription start	promoter-related elements
SiPUB15	TATA-box	ATATAT	1133	6	-	core promoter element around -30 of transcription start	promoter-related elements
SiPUB15	TATA-box	TATATA	1134	6	-	core promoter element around -30 of transcription start	promoter-related elements
SiPUB15	TATA-box	ATATAT	1135	6	-	core promoter element around -30 of transcription start	promoter-related elements
SiPUB15	TATA-box	TATATA	1136	6	-	core promoter element around -30 of transcription start	promoter-related elements
SiPUB15	TATA-box	ATATAT	1137	6	-	core promoter element around -30 of transcription start	promoter-related elements
SiPUB15	TATA-box	TATATA	1138	6	-	core promoter element around -30 of transcription start	promoter-related elements
SiPUB15	TATA-box	ATATAT	1139	6	-	core promoter element around -30 of transcription start	promoter-related elements
SiPUB15	TATA-box	TATATA	1140	6	-	core promoter element around -30 of transcription start	promoter-related elements
SiPUB15	TATA-box	ATATAT	1141	6	-	core promoter element around -30 of transcription start	promoter-related elements
SiPUB15	TATA-box	TATATA	1142	6	-	core promoter element around -30 of transcription start	promoter-related elements
SiPUB15	TATA-box	ATATAT	1143	6	-	core promoter element around -30 of transcription start	promoter-related elements
SiPUB15	TATA-box	TATATA	1144	6	-	core promoter element around -30 of transcription start	promoter-related elements
SiPUB15	TATA-box	ATATAT	1145	6	-	core promoter element around -30 of transcription start	promoter-related elements
SiPUB15	TATA-box	TATATA	1146	6	-	core promoter element around -30 of transcription start	promoter-related elements
SiPUB15	TATA-box	ATATAT	1147	6	-	core promoter element around -30 of transcription start	promoter-related elements
SiPUB15	TATA-box	TATA	1148	4	-	core promoter element around -30 of transcription start	promoter-related elements
SiPUB15	TATA-box	TATA	1266	4	-	core promoter element around -30 of transcription start	promoter-related elements
SiPUB15	TATA-box	ATTATA	1300	6	+	core promoter element around -30 of transcription start	promoter-related elements
SiPUB15	TATA-box	TATAA	1301	5	-	core promoter element around -30 of transcription start	promoter-related elements
SiPUB15	TATA-box	TATA	1302	4	-	core promoter element around -30 of transcription start	promoter-related elements
SiPUB15	TATA-box	TAAAGATT	1367	8	+	core promoter element around -30 of transcription start	promoter-related elements
SiPUB15	TATA-box	taTATAAAtc	1497	10	-	core promoter element around -30 of transcription start	promoter-related elements
SiPUB15	TATA-box	TATAAAT	1498	7	-	core promoter element around -30 of transcription start	promoter-related elements
SiPUB15	TATA-box	TATAAA	1499	6	-	core promoter element around -30 of transcription start	promoter-related elements
SiPUB15	TATA-box	TATATAA	1500	7	-	core promoter element around -30 of transcription start	promoter-related elements
SiPUB15	TATA-box	TATATA	1501	6	-	core promoter element around -30 of transcription start	promoter-related elements
SiPUB15	TATA-box	ATATAA	1502	6	+	core promoter element around -30 of transcription start	promoter-related elements
SiPUB15	TATA-box	TATA	1503	4	-	core promoter element around -30 of transcription start	promoter-related elements
SiPUB15	TATA-box	TATAAA	1550	6	-	core promoter element around -30 of transcription start	promoter-related elements
SiPUB15	TATA-box	TATAA	1551	5	-	core promoter element around -30 of transcription start	promoter-related elements
SiPUB15	TATA-box	TATA	1552	4	-	core promoter element around -30 of transcription start	promoter-related elements
SiPUB15	TATA-box	ATATAA	1577	6	+	core promoter element around -30 of transcription start	promoter-related elements
SiPUB15	TATA-box	TATA	1578	4	-	core promoter element around -30 of transcription start	promoter-related elements
SiPUB15	TATA-box	TATAAAA	1631	7	-	core promoter element around -30 of transcription start	promoter-related elements
SiPUB15	TATA-box	TATAAA	1632	6	-	core promoter element around -30 of transcription start	promoter-related elements
SiPUB15	TATA-box	TATATAA	1633	7	-	core promoter element around -30 of transcription start	promoter-related elements
SiPUB15	TATA-box	TATATA	1634	6	-	core promoter element around -30 of transcription start	promoter-related elements
SiPUB15	TATA-box	ATATAA	1635	6	+	core promoter element around -30 of transcription start	promoter-related elements
SiPUB15	TATA-box	TATA	1636	4	-	core promoter element around -30 of transcription start	promoter-related elements
SiPUB15	TATA-box	ATTATA	1640	6	+	core promoter element around -30 of transcription start	promoter-related elements
SiPUB15	TATA-box	TATAA	1641	5	-	core promoter element around -30 of transcription start	promoter-related elements
SiPUB15	TATA-box	TATA	1642	4	-	core promoter element around -30 of transcription start	promoter-related elements
SiPUB15	TATA-box	ATATAT	1650	6	-	core promoter element around -30 of transcription start	promoter-related elements
SiPUB15	TATA-box	TATATA	1651	6	-	core promoter element around -30 of transcription start	promoter-related elements
SiPUB15	TATA-box	ATATAT	1652	6	-	core promoter element around -30 of transcription start	promoter-related elements
SiPUB15	TATA-box	TATATA	1653	6	-	core promoter element around -30 of transcription start	promoter-related elements
SiPUB15	TATA-box	ATATAT	1654	6	-	core promoter element around -30 of transcription start	promoter-related elements
SiPUB15	TATA-box	TATA	1655	4	-	core promoter element around -30 of transcription start	promoter-related elements
SiPUB15	MBSI	aaaAaaC(G/C)GTTA	427	10.5	+	MYB binding site involved in flavonoid biosynthetic genes regulation	site-binding related elements
SiPUB15	MYB-like sequence	TAACCA	1374	6	-		site-binding related elements
SiPUB15	MYB-like sequence	TAACCA	1398	6	-		site-binding related elements
SiPUB15	AT~TATA-box	TATATA	70	6	+		other functional elements
SiPUB15	AT~TATA-box	TATATA	137	6	+		other functional elements
SiPUB15	AT~TATA-box	TATATA	771	6	+		other functional elements
SiPUB15	AT~TATA-box	TATATA	800	6	+		other functional elements
SiPUB15	AT~TATA-box	TATATAAA	1130	8	-		other functional elements
SiPUB15	AT~TATA-box	TATATA	1132	6	-		other functional elements
SiPUB15	AT~TATA-box	TATATA	1134	6	-		other functional elements
SiPUB15	AT~TATA-box	TATATA	1136	6	-		other functional elements
SiPUB15	AT~TATA-box	TATATA	1138	6	-		other functional elements
SiPUB15	AT~TATA-box	TATATA	1140	6	-		other functional elements
SiPUB15	AT~TATA-box	TATATA	1142	6	-		other functional elements
SiPUB15	AT~TATA-box	TATATA	1144	6	-		other functional elements
SiPUB15	AT~TATA-box	TATATA	1146	6	-		other functional elements
SiPUB15	AT~TATA-box	TATATAAA	1499	8	-		other functional elements
SiPUB15	AT~TATA-box	TATATA	1501	6	-		other functional elements
SiPUB15	AT~TATA-box	TATATAAA	1632	8	-		other functional elements
SiPUB15	AT~TATA-box	TATATA	1634	6	-		other functional elements
SiPUB15	AT~TATA-box	TATATA	1651	6	-		other functional elements
SiPUB15	AT~TATA-box	TATATA	1653	6	-		other functional elements
SiPUB16	AC-I	(T/C)C(T/C)(C/T)ACC(T/C)ACC	168	8.5	-		development-related elements
SiPUB16	CAT-box	GCCACT	1947	6	-	cis-acting regulatory element related to meristem expression	development-related elements
SiPUB16	circadian	CAAAGATATC	1922	9	-	cis-acting regulatory element involved in circadian control	development-related elements
SiPUB16	AAGAA-motif	GAAAGAA	898	7	-		environmental stress-related elements
SiPUB16	AAGAA-motif	GAAAGAA	902	7	-		environmental stress-related elements
SiPUB16	ARE	AAACCA	773	6	-	cis-acting regulatory element essential for the anaerobic induction	environmental stress-related elements
SiPUB16	ARE	AAACCA	1020	6	+	cis-acting regulatory element essential for the anaerobic induction	environmental stress-related elements
SiPUB16	ARE	AAACCA	1267	6	-	cis-acting regulatory element essential for the anaerobic induction	environmental stress-related elements
SiPUB16	ARE	AAACCA	1334	6	+	cis-acting regulatory element essential for the anaerobic induction	environmental stress-related elements
SiPUB16	ARE	AAACCA	1683	6	+	cis-acting regulatory element essential for the anaerobic induction	environmental stress-related elements
SiPUB16	ARE	AAACCA	1805	6	-	cis-acting regulatory element essential for the anaerobic induction	environmental stress-related elements
SiPUB16	as-1	TGACG	918	5	+		environmental stress-related elements
SiPUB16	as-1	TGACG	1512	5	-		environmental stress-related elements
SiPUB16	LTR	CCGAAA	1979	6	-	cis-acting element involved in low-temperature responsiveness	environmental stress-related elements
SiPUB16	MBS	CAACTG	468	6	+	MYB binding site involved in drought-inducibility	environmental stress-related elements
SiPUB16	MBS	CAACTG	1036	6	+	MYB binding site involved in drought-inducibility	environmental stress-related elements
SiPUB16	MBS	CAACTG	1692	6	-	MYB binding site involved in drought-inducibility	environmental stress-related elements
SiPUB16	Myb	TAACTG	457	6	+		environmental stress-related elements
SiPUB16	Myb	CAACTG	468	6	+		environmental stress-related elements
SiPUB16	Myb	CAACTG	1036	6	+		environmental stress-related elements
SiPUB16	Myb	TAACTG	1490	6	+		environmental stress-related elements
SiPUB16	Myb	TAACTG	1657	6	-		environmental stress-related elements
SiPUB16	Myb	CAACTG	1692	6	-		environmental stress-related elements
SiPUB16	MYB	CAACCA	160	6	+		environmental stress-related elements
SiPUB16	MYB	TAACCA	451	6	-		environmental stress-related elements
SiPUB16	MYB	TAACCA	504	6	-		environmental stress-related elements
SiPUB16	MYB	CAACCA	1930	6	-		environmental stress-related elements
SiPUB16	MYC	CATTTG	757	6	-		environmental stress-related elements
SiPUB16	MYC	CATTTG	1350	6	+		environmental stress-related elements
SiPUB16	MYC	CAATTG	1424	6	-		environmental stress-related elements
SiPUB16	STRE	AGGGG	165	5	+		environmental stress-related elements
SiPUB16	TC-rich repeats	ATTCTCTAAC	649	9	-	cis-acting element involved in defense and stress responsiveness	environmental stress-related elements
SiPUB16	WRE3	CCACCT	211	6	-		environmental stress-related elements
SiPUB16	WUN-motif	AAATTACT	358	8	+		environmental stress-related elements
SiPUB16	ABRE	ACGTG	17	5	-	cis-acting element involved in the abscisic acid responsiveness	hormone-responsive elements
SiPUB16	ABRE	ACGTG	267	5	-	cis-acting element involved in the abscisic acid responsiveness	hormone-responsive elements
SiPUB16	ABRE3a	TACGTG	267	6	-		hormone-responsive elements
SiPUB16	ABRE4	CACGTA	267	6	+		hormone-responsive elements
SiPUB16	CGTCA-motif	CGTCA	918	5	-	cis-acting regulatory element involved in the MeJA-responsiveness	hormone-responsive elements
SiPUB16	CGTCA-motif	CGTCA	1512	5	+	cis-acting regulatory element involved in the MeJA-responsiveness	hormone-responsive elements
SiPUB16	TCA-element	CCATCTTTTT	1363	9	+	cis-acting element involved in salicylic acid responsiveness	hormone-responsive elements
SiPUB16	TGACG-motif	TGACG	918	5	+	cis-acting regulatory element involved in the MeJA-responsiveness	hormone-responsive elements
SiPUB16	TGACG-motif	TGACG	1512	5	-	cis-acting regulatory element involved in the MeJA-responsiveness	hormone-responsive elements
SiPUB16	ACE	CTAACGTATT	644	9	-	cis-acting element involved in light responsiveness	light-responsive elements
SiPUB16	ACE	CTAACGTATT	853	9	-	cis-acting element involved in light responsiveness	light-responsive elements
SiPUB16	Box 4	ATTAAT	288	6	+	part of a conserved DNA module involved in light responsiveness	light-responsive elements
SiPUB16	Box 4	ATTAAT	489	6	+	part of a conserved DNA module involved in light responsiveness	light-responsive elements
SiPUB16	Box 4	ATTAAT	794	6	+	part of a conserved DNA module involved in light responsiveness	light-responsive elements
SiPUB16	Box 4	ATTAAT	927	6	+	part of a conserved DNA module involved in light responsiveness	light-responsive elements
SiPUB16	Box 4	ATTAAT	996	6	+	part of a conserved DNA module involved in light responsiveness	light-responsive elements
SiPUB16	Box 4	ATTAAT	1027	6	-	part of a conserved DNA module involved in light responsiveness	light-responsive elements
SiPUB16	Box 4	ATTAAT	1300	6	-	part of a conserved DNA module involved in light responsiveness	light-responsive elements
SiPUB16	Box 4	ATTAAT	1341	6	-	part of a conserved DNA module involved in light responsiveness	light-responsive elements
SiPUB16	Box 4	ATTAAT	1798	6	-	part of a conserved DNA module involved in light responsiveness	light-responsive elements
SiPUB16	Box 4	ATTAAT	1965	6	-	part of a conserved DNA module involved in light responsiveness	light-responsive elements
SiPUB16	GATA-motif	GATAGGA	510	7	+	part of a light responsive element	light-responsive elements
SiPUB16	G-box	TACGTG	267	6	-	cis-acting regulatory element involved in light responsiveness	light-responsive elements
SiPUB16	G-Box	CACGTT	17	6	+	cis-acting regulatory element involved in light responsiveness	light-responsive elements
SiPUB16	TCCC-motif	TCTCCCT	1721	7	+	part of a light responsive element	light-responsive elements
SiPUB16	TCT-motif	TCTTAC	557	6	-	part of a light responsive element	light-responsive elements
SiPUB16	AT-rich sequence	TAAAATACT	1610	9	+	element for maximal elicitor-mediated activation (2copies)	promoter-related elements
SiPUB16	CAAT-box	CAAT	7	4	-		promoter-related elements
SiPUB16	CAAT-box	CAAT	314	4	-		promoter-related elements
SiPUB16	CAAT-box	CAAT	385	4	-		promoter-related elements
SiPUB16	CAAT-box	CAAAT	400	5	+	common cis-acting element in promoter and enhancer regions	promoter-related elements
SiPUB16	CAAT-box	CAAT	423	4	+		promoter-related elements
SiPUB16	CAAT-box	CAAT	577	4	+		promoter-related elements
SiPUB16	CAAT-box	CAAT	608	4	+		promoter-related elements
SiPUB16	CAAT-box	CAAAT	757	5	+	common cis-acting element in promoter and enhancer regions	promoter-related elements
SiPUB16	CAAT-box	CAAT	766	4	-		promoter-related elements
SiPUB16	CAAT-box	CCAAT	1297	5	+	common cis-acting element in promoter and enhancer regions	promoter-related elements
SiPUB16	CAAT-box	CAAT	1298	4	+		promoter-related elements
SiPUB16	CAAT-box	CAAAT	1351	5	-	common cis-acting element in promoter and enhancer regions	promoter-related elements
SiPUB16	CAAT-box	CAAT	1407	4	-		promoter-related elements
SiPUB16	CAAT-box	CAAAT	1414	5	-	common cis-acting element in promoter and enhancer regions	promoter-related elements
SiPUB16	CAAT-box	CAAT	1424	4	+		promoter-related elements
SiPUB16	CAAT-box	CAAT	1426	4	-		promoter-related elements
SiPUB16	CAAT-box	CAAAT	1540	5	-	common cis-acting element in promoter and enhancer regions	promoter-related elements
SiPUB16	CAAT-box	CAAAT	1584	5	-	common cis-acting element in promoter and enhancer regions	promoter-related elements
SiPUB16	CAAT-box	CAAT	1646	4	+		promoter-related elements
SiPUB16	CAAT-box	CAAT	1717	4	-		promoter-related elements
SiPUB16	CAAT-box	CAAT	1735	4	+		promoter-related elements
SiPUB16	CAAT-box	CAAT	1761	4	+		promoter-related elements
SiPUB16	CAAT-box	CAAT	1893	4	+		promoter-related elements
SiPUB16	CAAT-box	CCAAT	1955	5	+	common cis-acting element in promoter and enhancer regions	promoter-related elements
SiPUB16	CAAT-box	CAAT	1956	4	+		promoter-related elements
SiPUB16	CAAT-box	CAAT	1969	4	-		promoter-related elements
SiPUB16	TATA	TATAAAAT	941	8	-		promoter-related elements
SiPUB16	TATA	TATAAAAT	949	8	+		promoter-related elements
SiPUB16	TATA-box	TATAA	66	5	-	core promoter element around -30 of transcription start	promoter-related elements
SiPUB16	TATA-box	TATA	67	4	+	core promoter element around -30 of transcription start	promoter-related elements
SiPUB16	TATA-box	TACATAAA	139	8	+	core promoter element around -30 of transcription start	promoter-related elements
SiPUB16	TATA-box	TATA	301	4	+	core promoter element around -30 of transcription start	promoter-related elements
SiPUB16	TATA-box	ATTATA	307	6	+	core promoter element around -30 of transcription start	promoter-related elements
SiPUB16	TATA-box	TATAA	308	5	-	core promoter element around -30 of transcription start	promoter-related elements
SiPUB16	TATA-box	TATA	309	4	+	core promoter element around -30 of transcription start	promoter-related elements
SiPUB16	TATA-box	TATA	324	4	+	core promoter element around -30 of transcription start	promoter-related elements
SiPUB16	TATA-box	TATTTAAA	349	8	-	core promoter element around -30 of transcription start	promoter-related elements
SiPUB16	TATA-box	ATATAA	354	6	+	core promoter element around -30 of transcription start	promoter-related elements
SiPUB16	TATA-box	TATA	355	4	+	core promoter element around -30 of transcription start	promoter-related elements
SiPUB16	TATA-box	TATAA	454	5	-	core promoter element around -30 of transcription start	promoter-related elements
SiPUB16	TATA-box	TATA	455	4	+	core promoter element around -30 of transcription start	promoter-related elements
SiPUB16	TATA-box	ATATAA	549	6	+	core promoter element around -30 of transcription start	promoter-related elements
SiPUB16	TATA-box	TATA	550	4	+	core promoter element around -30 of transcription start	promoter-related elements
SiPUB16	TATA-box	TATAAATA	630	8	-	core promoter element around -30 of transcription start	promoter-related elements
SiPUB16	TATA-box	TATAAAT	631	7	-	core promoter element around -30 of transcription start	promoter-related elements
SiPUB16	TATA-box	TATAAA	632	6	-	core promoter element around -30 of transcription start	promoter-related elements
SiPUB16	TATA-box	TATAA	633	5	-	core promoter element around -30 of transcription start	promoter-related elements
SiPUB16	TATA-box	TATA	634	4	+	core promoter element around -30 of transcription start	promoter-related elements
SiPUB16	TATA-box	ATTATA	660	6	+	core promoter element around -30 of transcription start	promoter-related elements
SiPUB16	TATA-box	TATAA	661	5	-	core promoter element around -30 of transcription start	promoter-related elements
SiPUB16	TATA-box	TATA	662	4	+	core promoter element around -30 of transcription start	promoter-related elements
SiPUB16	TATA-box	TATTTAAA	677	8	+	core promoter element around -30 of transcription start	promoter-related elements
SiPUB16	TATA-box	TATA	731	4	+	core promoter element around -30 of transcription start	promoter-related elements
SiPUB16	TATA-box	TATTTAAA	777	8	-	core promoter element around -30 of transcription start	promoter-related elements
SiPUB16	TATA-box	TATAAAA	942	7	-	core promoter element around -30 of transcription start	promoter-related elements
SiPUB16	TATA-box	TATAAA	943	6	-	core promoter element around -30 of transcription start	promoter-related elements
SiPUB16	TATA-box	TATATAA	944	7	-	core promoter element around -30 of transcription start	promoter-related elements
SiPUB16	TATA-box	TATATA	945	6	+	core promoter element around -30 of transcription start	promoter-related elements
SiPUB16	TATA-box	ATATAT	946	6	+	core promoter element around -30 of transcription start	promoter-related elements
SiPUB16	TATA-box	TATATA	947	6	+	core promoter element around -30 of transcription start	promoter-related elements
SiPUB16	TATA-box	ATATAA	948	6	+	core promoter element around -30 of transcription start	promoter-related elements
SiPUB16	TATA-box	TATA	949	4	+	core promoter element around -30 of transcription start	promoter-related elements
SiPUB16	TATA-box	TATAAAA	986	7	-	core promoter element around -30 of transcription start	promoter-related elements
SiPUB16	TATA-box	TATAAA	987	6	-	core promoter element around -30 of transcription start	promoter-related elements
SiPUB16	TATA-box	TATAA	988	5	-	core promoter element around -30 of transcription start	promoter-related elements
SiPUB16	TATA-box	TATA	989	4	+	core promoter element around -30 of transcription start	promoter-related elements
SiPUB16	TATA-box	TATAAA	1118	6	-	core promoter element around -30 of transcription start	promoter-related elements
SiPUB16	TATA-box	TATAA	1119	5	-	core promoter element around -30 of transcription start	promoter-related elements
SiPUB16	TATA-box	TATA	1120	4	-	core promoter element around -30 of transcription start	promoter-related elements
SiPUB16	TATA-box	taTATAAAtc	1132	9	-	core promoter element around -30 of transcription start	promoter-related elements
SiPUB16	TATA-box	TATAAAT	1133	7	-	core promoter element around -30 of transcription start	promoter-related elements
SiPUB16	TATA-box	TATAAA	1134	6	-	core promoter element around -30 of transcription start	promoter-related elements
SiPUB16	TATA-box	TATAA	1135	5	-	core promoter element around -30 of transcription start	promoter-related elements
SiPUB16	TATA-box	TATA	1136	4	-	core promoter element around -30 of transcription start	promoter-related elements
SiPUB16	TATA-box	ATTATA	1165	6	+	core promoter element around -30 of transcription start	promoter-related elements
SiPUB16	TATA-box	TATAA	1166	5	-	core promoter element around -30 of transcription start	promoter-related elements
SiPUB16	TATA-box	TATA	1167	4	-	core promoter element around -30 of transcription start	promoter-related elements
SiPUB16	TATA-box	TATA	1282	4	-	core promoter element around -30 of transcription start	promoter-related elements
SiPUB16	TATA-box	TATA	1451	4	-	core promoter element around -30 of transcription start	promoter-related elements
SiPUB16	TATA-box	TATA	1477	4	-	core promoter element around -30 of transcription start	promoter-related elements
SiPUB16	TATA-box	TATA	1564	4	-	core promoter element around -30 of transcription start	promoter-related elements
SiPUB16	TATA-box	TATATA	1597	6	-	core promoter element around -30 of transcription start	promoter-related elements
SiPUB16	TATA-box	TATA	1599	4	-	core promoter element around -30 of transcription start	promoter-related elements
SiPUB16	TATA-box	ccTATAAAaa	1620	9	-	core promoter element around -30 of transcription start	promoter-related elements
SiPUB16	TATA-box	TATAAAA	1621	7	-	core promoter element around -30 of transcription start	promoter-related elements
SiPUB16	TATA-box	TATAAA	1622	6	-	core promoter element around -30 of transcription start	promoter-related elements
SiPUB16	TATA-box	TATAA	1623	5	-	core promoter element around -30 of transcription start	promoter-related elements
SiPUB16	TATA-box	TATA	1624	4	-	core promoter element around -30 of transcription start	promoter-related elements
SiPUB16	TATA-box	TATACA	1635	6	-	core promoter element around -30 of transcription start	promoter-related elements
SiPUB16	TATA-box	TATA	1637	4	-	core promoter element around -30 of transcription start	promoter-related elements
SiPUB16	TATA-box	TATAAATA	1668	8	-	core promoter element around -30 of transcription start	promoter-related elements
SiPUB16	TATA-box	TATAAAT	1669	7	-	core promoter element around -30 of transcription start	promoter-related elements
SiPUB16	TATA-box	TATAAA	1670	6	-	core promoter element around -30 of transcription start	promoter-related elements
SiPUB16	TATA-box	TATAA	1671	5	-	core promoter element around -30 of transcription start	promoter-related elements
SiPUB16	TATA-box	TATA	1672	4	-	core promoter element around -30 of transcription start	promoter-related elements
SiPUB16	TATA-box	TATA	1731	4	-	core promoter element around -30 of transcription start	promoter-related elements
SiPUB16	TATA-box	TATA	1766	4	-	core promoter element around -30 of transcription start	promoter-related elements
SiPUB16	TATA-box	TATA	1783	4	-	core promoter element around -30 of transcription start	promoter-related elements
SiPUB16	TATA-box	ATTATA	1842	6	+	core promoter element around -30 of transcription start	promoter-related elements
SiPUB16	TATA-box	TATAA	1843	5	-	core promoter element around -30 of transcription start	promoter-related elements
SiPUB16	TATA-box	TATA	1844	4	-	core promoter element around -30 of transcription start	promoter-related elements
SiPUB16	MBSI	aaaAaaC(G/C)GTTA	1529	10.5	+	MYB binding site involved in flavonoid biosynthetic genes regulation	site-binding related elements
SiPUB16	MBSI	aaaAaaC(G/C)GTTA	1680	10.5	+	MYB binding site involved in flavonoid biosynthetic genes regulation	site-binding related elements
SiPUB16	MYB-like sequence	TAACCA	451	6	-		site-binding related elements
SiPUB16	MYB-like sequence	TAACCA	504	6	-		site-binding related elements
SiPUB16	AT~TATA-box	TATATAAA	943	8	-		other functional elements
SiPUB16	AT~TATA-box	TATATA	945	6	+		other functional elements
SiPUB16	AT~TATA-box	TATATA	947	6	+		other functional elements
SiPUB16	AT~TATA-box	TATATA	1597	6	-		other functional elements
SiPUB17	O2-site	GATGACATGG	137	9	-	cis-acting regulatory element involved in zein metabolism regulation	development-related elements
SiPUB17	ARE	AAACCA	580	6	+	cis-acting regulatory element essential for the anaerobic induction	environmental stress-related elements
SiPUB17	MBS	CAACTG	1318	6	-	MYB binding site involved in drought-inducibility	environmental stress-related elements
SiPUB17	MBS	CAACTG	1746	6	+	MYB binding site involved in drought-inducibility	environmental stress-related elements
SiPUB17	Myb	CAACTG	1318	6	-		environmental stress-related elements
SiPUB17	Myb	CAACTG	1746	6	+		environmental stress-related elements
SiPUB17	MYB	CAACAG	175	6	-		environmental stress-related elements
SiPUB17	MYB	TAACCA	438	6	+		environmental stress-related elements
SiPUB17	MYB	TAACCA	1987	6	-		environmental stress-related elements
SiPUB17	MYC	CATGTG	132	6	+		environmental stress-related elements
SiPUB17	MYC	CATTTG	225	6	+		environmental stress-related elements
SiPUB17	MYC	CATGTG	1266	6	+		environmental stress-related elements
SiPUB17	MYC	CATGTG	1465	6	-		environmental stress-related elements
SiPUB17	MYC	CATTTG	1907	6	+		environmental stress-related elements
SiPUB17	STRE	AGGGG	526	5	-		environmental stress-related elements
SiPUB17	STRE	AGGGG	614	5	-		environmental stress-related elements
SiPUB17	STRE	AGGGG	1278	5	-		environmental stress-related elements
SiPUB17	TC-rich repeats	ATTCTCTAAC	27	9	+	cis-acting element involved in defense and stress responsiveness	environmental stress-related elements
SiPUB17	TC-rich repeats	ATTCTCTAAC	1133	9	-	cis-acting element involved in defense and stress responsiveness	environmental stress-related elements
SiPUB17	WUN-motif	AAATTACT	710	8	-		environmental stress-related elements
SiPUB17	WUN-motif	TTATTACAT	1512	9	-		environmental stress-related elements
SiPUB17	AuxRR-core	GGTCCAT	1599	7	+	cis-acting regulatory element involved in auxin responsiveness	hormone-responsive elements
SiPUB17	ERE	ATTTTAAA	153	8	-		hormone-responsive elements
SiPUB17	ERE	ATTTTAAA	597	8	-		hormone-responsive elements
SiPUB17	ERE	ATTTTAAA	965	8	+		hormone-responsive elements
SiPUB17	P-box	CCTTTTG	688	7	-	gibberellin-responsive element	hormone-responsive elements
SiPUB17	P-box	CCTTTTG	913	7	+	gibberellin-responsive element	hormone-responsive elements
SiPUB17	P-box	CCTTTTG	1407	7	-	gibberellin-responsive element	hormone-responsive elements
SiPUB17	TCA	TCATCTTCAT	879	10	+		hormone-responsive elements
SiPUB17	TCA-element	CCATCTTTTT	346	9	-	cis-acting element involved in salicylic acid responsiveness	hormone-responsive elements
SiPUB17	AE-box	AGAAACAA	466	8	-	part of a module for light response	light-responsive elements
SiPUB17	AE-box	AGAAACTT	1816	8	-	part of a module for light response	light-responsive elements
SiPUB17	Box 4	ATTAAT	500	6	+	part of a conserved DNA module involved in light responsiveness	light-responsive elements
SiPUB17	Box 4	ATTAAT	789	6	+	part of a conserved DNA module involved in light responsiveness	light-responsive elements
SiPUB17	Box 4	ATTAAT	1472	6	-	part of a conserved DNA module involved in light responsiveness	light-responsive elements
SiPUB17	Box 4	ATTAAT	1544	6	-	part of a conserved DNA module involved in light responsiveness	light-responsive elements
SiPUB17	Box 4	ATTAAT	1972	6	-	part of a conserved DNA module involved in light responsiveness	light-responsive elements
SiPUB17	GATA-motif	GATAGGG	557	7	-	part of a light responsive element	light-responsive elements
SiPUB17	GT1-motif	GGTTAA	437	6	-	light responsive element	light-responsive elements
SiPUB17	GT1-motif	GGTTAAT	974	7	-	light responsive element	light-responsive elements
SiPUB17	GT1-motif	GGTTAA	975	6	-	light responsive element	light-responsive elements
SiPUB17	I-box	AAGATAAGGCT	1728	10	-	part of a light responsive element	light-responsive elements
SiPUB17	MRE	AACCTAA	405	7	+	MYB binding site involved in light responsiveness	light-responsive elements
SiPUB17	Sp1	GGGCGG	1191	6	+	light responsive element	light-responsive elements
SiPUB17	TCT-motif	TCTTAC	354	6	-	part of a light responsive element	light-responsive elements
SiPUB17	TCT-motif	TCTTAC	1810	6	-	part of a light responsive element	light-responsive elements
SiPUB17	Unnamed__1	GAATTTAATTAA	493	11	+	60K protein binding site	other functional elements
SiPUB17	CAAT-box	CAAAT	6	5	-	common cis-acting element in promoter and enhancer regions	promoter-related elements
SiPUB17	CAAT-box	CAAT	79	4	+		promoter-related elements
SiPUB17	CAAT-box	CAAT	104	4	-		promoter-related elements
SiPUB17	CAAT-box	CAAAT	226	5	-	common cis-acting element in promoter and enhancer regions	promoter-related elements
SiPUB17	CAAT-box	CAAT	254	4	+		promoter-related elements
SiPUB17	CAAT-box	CAAAT	400	5	+	common cis-acting element in promoter and enhancer regions	promoter-related elements
SiPUB17	CAAT-box	CAAAT	464	5	-	common cis-acting element in promoter and enhancer regions	promoter-related elements
SiPUB17	CAAT-box	CAAAT	474	5	+	common cis-acting element in promoter and enhancer regions	promoter-related elements
SiPUB17	CAAT-box	CAAT	483	4	+		promoter-related elements
SiPUB17	CAAT-box	CAAT	487	4	-		promoter-related elements
SiPUB17	CAAT-box	CAAT	536	4	-		promoter-related elements
SiPUB17	CAAT-box	CAAAT	549	5	+	common cis-acting element in promoter and enhancer regions	promoter-related elements
SiPUB17	CAAT-box	CAAT	619	4	-		promoter-related elements
SiPUB17	CAAT-box	CAAT	767	4	+		promoter-related elements
SiPUB17	CAAT-box	CAAT	838	4	-		promoter-related elements
SiPUB17	CAAT-box	CAAT	985	4	+		promoter-related elements
SiPUB17	CAAT-box	CAAT	1012	4	-		promoter-related elements
SiPUB17	CAAT-box	CAAAT	1055	5	-	common cis-acting element in promoter and enhancer regions	promoter-related elements
SiPUB17	CAAT-box	CAAT	1070	4	+		promoter-related elements
SiPUB17	CAAT-box	CAAT	1365	4	-		promoter-related elements
SiPUB17	CAAT-box	CCAAT	1385	5	-	common cis-acting element in promoter and enhancer regions	promoter-related elements
SiPUB17	CAAT-box	CAAAT	1418	5	+	common cis-acting element in promoter and enhancer regions	promoter-related elements
SiPUB17	CAAT-box	CAAT	1458	4	-		promoter-related elements
SiPUB17	CAAT-box	CAAT	1476	4	-		promoter-related elements
SiPUB17	CAAT-box	CAAT	1649	4	-		promoter-related elements
SiPUB17	CAAT-box	CAAT	1793	4	+		promoter-related elements
SiPUB17	CAAT-box	CAAT	1880	4	-		promoter-related elements
SiPUB17	CAAT-box	CAAAT	1908	5	-	common cis-acting element in promoter and enhancer regions	promoter-related elements
SiPUB17	TATA	TATAAAAT	56	8	-		promoter-related elements
SiPUB17	TATA-box	TATAAAA	57	7	-	core promoter element around -30 of transcription start	promoter-related elements
SiPUB17	TATA-box	TATAAA	58	6	-	core promoter element around -30 of transcription start	promoter-related elements
SiPUB17	TATA-box	TATAA	59	5	-	core promoter element around -30 of transcription start	promoter-related elements
SiPUB17	TATA-box	TATA	60	4	+	core promoter element around -30 of transcription start	promoter-related elements
SiPUB17	TATA-box	TACAAAA	199	7	-	core promoter element around -30 of transcription start	promoter-related elements
SiPUB17	TATA-box	ATATAT	431	6	+	core promoter element around -30 of transcription start	promoter-related elements
SiPUB17	TATA-box	TATA	432	4	+	core promoter element around -30 of transcription start	promoter-related elements
SiPUB17	TATA-box	TATAAAT	443	7	-	core promoter element around -30 of transcription start	promoter-related elements
SiPUB17	TATA-box	TATAAA	444	6	-	core promoter element around -30 of transcription start	promoter-related elements
SiPUB17	TATA-box	TATAA	445	5	-	core promoter element around -30 of transcription start	promoter-related elements
SiPUB17	TATA-box	TATA	446	4	+	core promoter element around -30 of transcription start	promoter-related elements
SiPUB17	TATA-box	ATTATA	520	6	+	core promoter element around -30 of transcription start	promoter-related elements
SiPUB17	TATA-box	TATAA	521	5	-	core promoter element around -30 of transcription start	promoter-related elements
SiPUB17	TATA-box	TATA	522	4	+	core promoter element around -30 of transcription start	promoter-related elements
SiPUB17	TATA-box	TATAAAA	542	7	-	core promoter element around -30 of transcription start	promoter-related elements
SiPUB17	TATA-box	TATAAA	543	6	-	core promoter element around -30 of transcription start	promoter-related elements
SiPUB17	TATA-box	TATAA	544	5	-	core promoter element around -30 of transcription start	promoter-related elements
SiPUB17	TATA-box	TATA	545	4	+	core promoter element around -30 of transcription start	promoter-related elements
SiPUB17	TATA-box	ATTATA	573	6	+	core promoter element around -30 of transcription start	promoter-related elements
SiPUB17	TATA-box	TATAA	574	5	-	core promoter element around -30 of transcription start	promoter-related elements
SiPUB17	TATA-box	TATA	575	4	+	core promoter element around -30 of transcription start	promoter-related elements
SiPUB17	TATA-box	ATATAT	743	6	+	core promoter element around -30 of transcription start	promoter-related elements
SiPUB17	TATA-box	TATA	744	4	+	core promoter element around -30 of transcription start	promoter-related elements
SiPUB17	TATA-box	TATAAATA	758	8	-	core promoter element around -30 of transcription start	promoter-related elements
SiPUB17	TATA-box	TATAAAT	759	7	-	core promoter element around -30 of transcription start	promoter-related elements
SiPUB17	TATA-box	TATAAA	760	6	-	core promoter element around -30 of transcription start	promoter-related elements
SiPUB17	TATA-box	TATAA	761	5	-	core promoter element around -30 of transcription start	promoter-related elements
SiPUB17	TATA-box	TATA	762	4	+	core promoter element around -30 of transcription start	promoter-related elements
SiPUB17	TATA-box	TATTTAAA	777	8	-	core promoter element around -30 of transcription start	promoter-related elements
SiPUB17	TATA-box	ATATAT	860	6	+	core promoter element around -30 of transcription start	promoter-related elements
SiPUB17	TATA-box	TATA	861	4	+	core promoter element around -30 of transcription start	promoter-related elements
SiPUB17	TATA-box	TAAAGATT	969	8	+	core promoter element around -30 of transcription start	promoter-related elements
SiPUB17	TATA-box	TATAAAA	1027	7	-	core promoter element around -30 of transcription start	promoter-related elements
SiPUB17	TATA-box	TATAAA	1028	6	-	core promoter element around -30 of transcription start	promoter-related elements
SiPUB17	TATA-box	TATAA	1029	5	-	core promoter element around -30 of transcription start	promoter-related elements
SiPUB17	TATA-box	TATA	1030	4	-	core promoter element around -30 of transcription start	promoter-related elements
SiPUB17	TATA-box	ATATAA	1089	6	+	core promoter element around -30 of transcription start	promoter-related elements
SiPUB17	TATA-box	TATA	1090	4	-	core promoter element around -30 of transcription start	promoter-related elements
SiPUB17	TATA-box	ATATAA	1111	6	+	core promoter element around -30 of transcription start	promoter-related elements
SiPUB17	TATA-box	TATA	1112	4	-	core promoter element around -30 of transcription start	promoter-related elements
SiPUB17	TATA-box	ATTATA	1377	6	+	core promoter element around -30 of transcription start	promoter-related elements
SiPUB17	TATA-box	TATATAA	1378	7	-	core promoter element around -30 of transcription start	promoter-related elements
SiPUB17	TATA-box	TATATA	1379	6	-	core promoter element around -30 of transcription start	promoter-related elements
SiPUB17	TATA-box	ATATAA	1380	6	+	core promoter element around -30 of transcription start	promoter-related elements
SiPUB17	TATA-box	TATA	1381	4	-	core promoter element around -30 of transcription start	promoter-related elements
SiPUB17	TATA-box	ATTATA	1537	6	+	core promoter element around -30 of transcription start	promoter-related elements
SiPUB17	TATA-box	TATAA	1538	5	-	core promoter element around -30 of transcription start	promoter-related elements
SiPUB17	TATA-box	TATA	1539	4	-	core promoter element around -30 of transcription start	promoter-related elements
SiPUB17	TATA-box	TATAAA	1615	6	-	core promoter element around -30 of transcription start	promoter-related elements
SiPUB17	TATA-box	TATAA	1616	5	-	core promoter element around -30 of transcription start	promoter-related elements
SiPUB17	TATA-box	TATA	1617	4	-	core promoter element around -30 of transcription start	promoter-related elements
SiPUB17	TATA-box	ATATAA	1722	6	+	core promoter element around -30 of transcription start	promoter-related elements
SiPUB17	TATA-box	TATA	1723	4	-	core promoter element around -30 of transcription start	promoter-related elements
SiPUB17	TATA-box	TATA	1845	4	-	core promoter element around -30 of transcription start	promoter-related elements
SiPUB17	Myb-binding site	CAACAG	175	6	-		site-binding related elements
SiPUB17	MYB-like sequence	TAACCA	438	6	+		site-binding related elements
SiPUB17	MYB-like sequence	TAACCA	1987	6	-		site-binding related elements
SiPUB17	AT~TATA-box	TATATA	1379	6	-		other functional elements
SiPUB18	AP-1	TGAGTTAG	695	8	-		development-related elements
SiPUB18	CCGTCC motif	CCGTCC	1237	6	-		development-related elements
SiPUB18	CCGTCC-box	CCGTCC	1237	6	-		development-related elements
SiPUB18	O2-site	GATGATGTGG	33	9	-	cis-acting regulatory element involved in zein metabolism regulation	development-related elements
SiPUB18	AAGAA-motif	GAAAGAA	510	7	+		environmental stress-related elements
SiPUB18	AAGAA-motif	GAAAGAA	1942	7	+		environmental stress-related elements
SiPUB18	ARE	AAACCA	308	6	+	cis-acting regulatory element essential for the anaerobic induction	environmental stress-related elements
SiPUB18	as-1	TGACG	744	5	+		environmental stress-related elements
SiPUB18	DRE core	GCCGAC	1843	6	-		environmental stress-related elements
SiPUB18	DRE1	ACCGAGA	713	7	-		environmental stress-related elements
SiPUB18	MBS	CAACTG	396	6	-	MYB binding site involved in drought-inducibility	environmental stress-related elements
SiPUB18	MBS	CAACTG	1261	6	-	MYB binding site involved in drought-inducibility	environmental stress-related elements
SiPUB18	Myb	CAACTG	396	6	-		environmental stress-related elements
SiPUB18	Myb	CAACTG	1261	6	-		environmental stress-related elements
SiPUB18	Myb	TAACTG	1378	6	-		environmental stress-related elements
SiPUB18	MYB	TAACCA	1460	6	-		environmental stress-related elements
SiPUB18	MYB	CAACCA	1995	6	-		environmental stress-related elements
SiPUB18	Myc	TCTCTTA	126	7	-		environmental stress-related elements
SiPUB18	STRE	AGGGG	1018	5	-		environmental stress-related elements
SiPUB18	STRE	AGGGG	1369	5	+		environmental stress-related elements
SiPUB18	WRE3	CCACCT	25	6	-		environmental stress-related elements
SiPUB18	WRE3	CCACCT	164	6	+		environmental stress-related elements
SiPUB18	WUN-motif	CAATTACAT	91	9	-		environmental stress-related elements
SiPUB18	ABRE	TACGTGTC	788	8	-	cis-acting element involved in the abscisic acid responsiveness	hormone-responsive elements
SiPUB18	ABRE	ACGTG	790	5	-	cis-acting element involved in the abscisic acid responsiveness	hormone-responsive elements
SiPUB18	ABRE	TACGTGTC	1974	8	-	cis-acting element involved in the abscisic acid responsiveness	hormone-responsive elements
SiPUB18	ABRE	ACGTG	1976	5	-	cis-acting element involved in the abscisic acid responsiveness	hormone-responsive elements
SiPUB18	ABRE3a	TACGTG	790	6	-		hormone-responsive elements
SiPUB18	ABRE3a	TACGTG	1976	6	-		hormone-responsive elements
SiPUB18	ABRE4	CACGTA	790	6	+		hormone-responsive elements
SiPUB18	ABRE4	CACGTA	1976	6	+		hormone-responsive elements
SiPUB18	CARE	CAACTCAC	1142	8	-		hormone-responsive elements
SiPUB18	CGTCA-motif	CGTCA	744	5	-	cis-acting regulatory element involved in the MeJA-responsiveness	hormone-responsive elements
SiPUB18	ERE	ATTTTAAA	330	8	+		hormone-responsive elements
SiPUB18	ERE	ATTTTAAA	1618	8	-		hormone-responsive elements
SiPUB18	TGACG-motif	TGACG	744	5	+	cis-acting regulatory element involved in the MeJA-responsiveness	hormone-responsive elements
SiPUB18	AE-box	AGAAACTT	1797	8	+	part of a module for light response	light-responsive elements
SiPUB18	Box 4	ATTAAT	216	6	+	part of a conserved DNA module involved in light responsiveness	light-responsive elements
SiPUB18	Box 4	ATTAAT	481	6	+	part of a conserved DNA module involved in light responsiveness	light-responsive elements
SiPUB18	Box 4	ATTAAT	644	6	+	part of a conserved DNA module involved in light responsiveness	light-responsive elements
SiPUB18	Box 4	ATTAAT	834	6	+	part of a conserved DNA module involved in light responsiveness	light-responsive elements
SiPUB18	Box 4	ATTAAT	946	6	+	part of a conserved DNA module involved in light responsiveness	light-responsive elements
SiPUB18	Box 4	ATTAAT	1692	6	-	part of a conserved DNA module involved in light responsiveness	light-responsive elements
SiPUB18	Box 4	ATTAAT	1739	6	-	part of a conserved DNA module involved in light responsiveness	light-responsive elements
SiPUB18	GA-motif	ATAGATAA	843	8	-	part of a light responsive element	light-responsive elements
SiPUB18	GATA-motif	AAGATAAGATT	1748	10	+	part of a light responsive element	light-responsive elements
SiPUB18	G-box	TACGTG	790	6	-	cis-acting regulatory element involved in light responsiveness	light-responsive elements
SiPUB18	G-box	TACGTG	1976	6	-	cis-acting regulatory element involved in light responsiveness	light-responsive elements
SiPUB18	GT1-motif	GGTTAAT	56	7	-	light responsive element	light-responsive elements
SiPUB18	GT1-motif	GGTTAA	57	6	-	light responsive element	light-responsive elements
SiPUB18	GT1-motif	GGTTAAT	1405	7	+	light responsive element	light-responsive elements
SiPUB18	I-box	AAGATAAGGCT	917	10	-	part of a light responsive element	light-responsive elements
SiPUB18	MRE	AACCTAA	149	7	-	MYB binding site involved in light responsiveness	light-responsive elements
SiPUB18	MRE	AACCTAA	727	7	+	MYB binding site involved in light responsiveness	light-responsive elements
SiPUB18	Sp1	GGGCGG	1136	6	+	light responsive element	light-responsive elements
SiPUB18	TCT-motif	TCTTAC	1165	6	-	part of a light responsive element	light-responsive elements
SiPUB18	ACTCATCCT sequence	ACTCATCCT	1825	9	-		other elements
SiPUB18	Unnamed__1	GAATTTAATTAA	827	11	+	60K protein binding site	other functional elements
SiPUB18	A-box	CCGTCC	1237	6	-	cis-acting regulatory element	plant growth and development-related
SiPUB18	CAAT-box	CCAAT	96	5	-	common cis-acting element in promoter and enhancer regions	promoter-related elements
SiPUB18	CAAT-box	CAAT	115	4	+		promoter-related elements
SiPUB18	CAAT-box	CCAAT	132	5	-	common cis-acting element in promoter and enhancer regions	promoter-related elements
SiPUB18	CAAT-box	CAAT	276	4	-		promoter-related elements
SiPUB18	CAAT-box	CCAAT	568	5	+	common cis-acting element in promoter and enhancer regions	promoter-related elements
SiPUB18	CAAT-box	CAAT	569	4	+		promoter-related elements
SiPUB18	CAAT-box	CAAT	590	4	-		promoter-related elements
SiPUB18	CAAT-box	CAAT	687	4	+		promoter-related elements
SiPUB18	CAAT-box	CAAAT	816	5	+	common cis-acting element in promoter and enhancer regions	promoter-related elements
SiPUB18	CAAT-box	CAAT	855	4	+		promoter-related elements
SiPUB18	CAAT-box	CAAT	872	4	-		promoter-related elements
SiPUB18	CAAT-box	CAAT	1034	4	+		promoter-related elements
SiPUB18	CAAT-box	CAAT	1485	4	-		promoter-related elements
SiPUB18	CAAT-box	CAAAT	1523	5	-	common cis-acting element in promoter and enhancer regions	promoter-related elements
SiPUB18	CAAT-box	CCAAT	1646	5	+	common cis-acting element in promoter and enhancer regions	promoter-related elements
SiPUB18	CAAT-box	CAAT	1647	4	+		promoter-related elements
SiPUB18	CAAT-box	CAAT	1967	4	+		promoter-related elements
SiPUB18	TATA	TATAAAAT	46	8	+		promoter-related elements
SiPUB18	TATA-box	TATATAA	43	7	-	core promoter element around -30 of transcription start	promoter-related elements
SiPUB18	TATA-box	TATATA	44	6	+	core promoter element around -30 of transcription start	promoter-related elements
SiPUB18	TATA-box	ATATAA	45	6	+	core promoter element around -30 of transcription start	promoter-related elements
SiPUB18	TATA-box	TATA	46	4	+	core promoter element around -30 of transcription start	promoter-related elements
SiPUB18	TATA-box	TATA	221	4	+	core promoter element around -30 of transcription start	promoter-related elements
SiPUB18	TATA-box	TATAA	444	5	-	core promoter element around -30 of transcription start	promoter-related elements
SiPUB18	TATA-box	TATA	445	4	+	core promoter element around -30 of transcription start	promoter-related elements
SiPUB18	TATA-box	TATA	495	4	+	core promoter element around -30 of transcription start	promoter-related elements
SiPUB18	TATA-box	TACAAAA	549	7	-	core promoter element around -30 of transcription start	promoter-related elements
SiPUB18	TATA-box	ATATAT	884	6	+	core promoter element around -30 of transcription start	promoter-related elements
SiPUB18	TATA-box	TATATA	885	6	+	core promoter element around -30 of transcription start	promoter-related elements
SiPUB18	TATA-box	ATATAT	886	6	+	core promoter element around -30 of transcription start	promoter-related elements
SiPUB18	TATA-box	TATATA	887	6	+	core promoter element around -30 of transcription start	promoter-related elements
SiPUB18	TATA-box	ATATAT	888	6	+	core promoter element around -30 of transcription start	promoter-related elements
SiPUB18	TATA-box	TATATA	889	6	+	core promoter element around -30 of transcription start	promoter-related elements
SiPUB18	TATA-box	ATATAT	890	6	+	core promoter element around -30 of transcription start	promoter-related elements
SiPUB18	TATA-box	TATATA	891	6	+	core promoter element around -30 of transcription start	promoter-related elements
SiPUB18	TATA-box	ATATAT	892	6	+	core promoter element around -30 of transcription start	promoter-related elements
SiPUB18	TATA-box	TATA	893	4	+	core promoter element around -30 of transcription start	promoter-related elements
SiPUB18	TATA-box	TATA	1072	4	-	core promoter element around -30 of transcription start	promoter-related elements
SiPUB18	TATA-box	TATA	1296	4	-	core promoter element around -30 of transcription start	promoter-related elements
SiPUB18	TATA-box	ATTATA	1383	6	+	core promoter element around -30 of transcription start	promoter-related elements
SiPUB18	TATA-box	TATATAA	1384	7	-	core promoter element around -30 of transcription start	promoter-related elements
SiPUB18	TATA-box	TATATA	1385	6	-	core promoter element around -30 of transcription start	promoter-related elements
SiPUB18	TATA-box	ATATAA	1386	6	+	core promoter element around -30 of transcription start	promoter-related elements
SiPUB18	TATA-box	TATA	1387	4	-	core promoter element around -30 of transcription start	promoter-related elements
SiPUB18	TATA-box	ATATAA	1439	6	+	core promoter element around -30 of transcription start	promoter-related elements
SiPUB18	TATA-box	TATA	1440	4	-	core promoter element around -30 of transcription start	promoter-related elements
SiPUB18	TATA-box	TATA	1535	4	-	core promoter element around -30 of transcription start	promoter-related elements
SiPUB18	TATA-box	ATATAT	1549	6	-	core promoter element around -30 of transcription start	promoter-related elements
SiPUB18	TATA-box	TATA	1550	4	-	core promoter element around -30 of transcription start	promoter-related elements
SiPUB18	TATA-box	TATAAATA	1555	8	-	core promoter element around -30 of transcription start	promoter-related elements
SiPUB18	TATA-box	TATAAAT	1556	7	-	core promoter element around -30 of transcription start	promoter-related elements
SiPUB18	TATA-box	TATAAA	1557	6	-	core promoter element around -30 of transcription start	promoter-related elements
SiPUB18	TATA-box	TATAA	1558	5	-	core promoter element around -30 of transcription start	promoter-related elements
SiPUB18	TATA-box	TATA	1559	4	-	core promoter element around -30 of transcription start	promoter-related elements
SiPUB18	TATA-box	ATTATA	1562	6	+	core promoter element around -30 of transcription start	promoter-related elements
SiPUB18	TATA-box	TATATAA	1563	7	-	core promoter element around -30 of transcription start	promoter-related elements
SiPUB18	TATA-box	TATATA	1564	6	-	core promoter element around -30 of transcription start	promoter-related elements
SiPUB18	TATA-box	ATATAA	1565	6	+	core promoter element around -30 of transcription start	promoter-related elements
SiPUB18	TATA-box	TATA	1566	4	-	core promoter element around -30 of transcription start	promoter-related elements
SiPUB18	TATA-box	TATA	1575	4	-	core promoter element around -30 of transcription start	promoter-related elements
SiPUB18	TATA-box	TATA	1584	4	-	core promoter element around -30 of transcription start	promoter-related elements
SiPUB18	TATA-box	TATA	1612	4	-	core promoter element around -30 of transcription start	promoter-related elements
SiPUB18	TATA-box	ATTATA	1624	6	+	core promoter element around -30 of transcription start	promoter-related elements
SiPUB18	TATA-box	TATATAA	1625	7	-	core promoter element around -30 of transcription start	promoter-related elements
SiPUB18	TATA-box	TATATA	1626	6	-	core promoter element around -30 of transcription start	promoter-related elements
SiPUB18	TATA-box	ATATAA	1627	6	+	core promoter element around -30 of transcription start	promoter-related elements
SiPUB18	TATA-box	TATA	1628	4	-	core promoter element around -30 of transcription start	promoter-related elements
SiPUB18	TATA-box	TATA	1659	4	-	core promoter element around -30 of transcription start	promoter-related elements
SiPUB18	TATA-box	ATTATA	1722	6	+	core promoter element around -30 of transcription start	promoter-related elements
SiPUB18	TATA-box	TATAA	1723	5	-	core promoter element around -30 of transcription start	promoter-related elements
SiPUB18	TATA-box	TATA	1724	4	-	core promoter element around -30 of transcription start	promoter-related elements
SiPUB18	TATA-box	TATA	1833	4	-	core promoter element around -30 of transcription start	promoter-related elements
SiPUB18	TATA-box	ATATAA	1883	6	+	core promoter element around -30 of transcription start	promoter-related elements
SiPUB18	TATA-box	TATA	1884	4	-	core promoter element around -30 of transcription start	promoter-related elements
SiPUB18	TATA-box	TAAAGATT	1890	8	+	core promoter element around -30 of transcription start	promoter-related elements
SiPUB18	MYB-like sequence	TAACCA	1460	6	-		site-binding related elements
SiPUB18	AT~ABRE	TACGTGTC	788	8	-		other functional elements
SiPUB18	AT~ABRE	TACGTGTC	1974	8	-		other functional elements
SiPUB18	AT~TATA-box	TATATA	44	6	+		other functional elements
SiPUB18	AT~TATA-box	TATATA	885	6	+		other functional elements
SiPUB18	AT~TATA-box	TATATA	887	6	+		other functional elements
SiPUB18	AT~TATA-box	TATATA	889	6	+		other functional elements
SiPUB18	AT~TATA-box	TATATA	891	6	+		other functional elements
SiPUB18	AT~TATA-box	TATATA	1385	6	-		other functional elements
SiPUB18	AT~TATA-box	TATATA	1564	6	-		other functional elements
SiPUB18	AT~TATA-box	TATATA	1626	6	-		other functional elements
SiPUB19	CAT-box	GCCACT	1809	6	+	cis-acting regulatory element related to meristem expression	development-related elements
SiPUB19	CCGTCC motif	CCGTCC	772	6	-		development-related elements
SiPUB19	CCGTCC motif	CCGTCC	1477	6	-		development-related elements
SiPUB19	CCGTCC-box	CCGTCC	772	6	-		development-related elements
SiPUB19	CCGTCC-box	CCGTCC	1477	6	-		development-related elements
SiPUB19	O2-site	GTTGACGTGA	502	9	-	cis-acting regulatory element involved in zein metabolism regulation	development-related elements
SiPUB19	AAGAA-motif	GAAAGAA	99	7	+		environmental stress-related elements
SiPUB19	AAGAA-motif	GAAAGAA	103	7	+		environmental stress-related elements
SiPUB19	AAGAA-motif	GAAAGAA	1907	7	-		environmental stress-related elements
SiPUB19	ARE	AAACCA	1025	6	-	cis-acting regulatory element essential for the anaerobic induction	environmental stress-related elements
SiPUB19	ARE	AAACCA	1864	6	+	cis-acting regulatory element essential for the anaerobic induction	environmental stress-related elements
SiPUB19	as-1	TGACG	1186	5	+		environmental stress-related elements
SiPUB19	DRE core	GCCGAC	566	6	-		environmental stress-related elements
SiPUB19	LTR	CCGAAA	144	6	+	cis-acting element involved in low-temperature responsiveness	environmental stress-related elements
SiPUB19	LTR	CCGAAA	522	6	-	cis-acting element involved in low-temperature responsiveness	environmental stress-related elements
SiPUB19	MYB	CAACCA	178	6	-		environmental stress-related elements
SiPUB19	MYB	CAACAG	508	6	+		environmental stress-related elements
SiPUB19	Myb	TAACTG	637	6	+		environmental stress-related elements
SiPUB19	Myb	TAACTG	687	6	-		environmental stress-related elements
SiPUB19	MYC	CATTTG	122	6	+		environmental stress-related elements
SiPUB19	MYC	CATTTG	134	6	-		environmental stress-related elements
SiPUB19	MYC	CATTTG	875	6	+		environmental stress-related elements
SiPUB19	MYC	CATGTG	1233	6	+		environmental stress-related elements
SiPUB19	MYC	CATTTG	1278	6	+		environmental stress-related elements
SiPUB19	STRE	AGGGG	362	5	+		environmental stress-related elements
SiPUB19	STRE	AGGGG	575	5	+		environmental stress-related elements
SiPUB19	STRE	AGGGG	625	5	-		environmental stress-related elements
SiPUB19	TC-rich repeats	ATTCTCTAAC	901	9	+	cis-acting element involved in defense and stress responsiveness	environmental stress-related elements
SiPUB19	WUN-motif	CAATTACAT	699	9	+		environmental stress-related elements
SiPUB19	WUN-motif	AAATTTCTT	1090	9	-		environmental stress-related elements
SiPUB19	WUN-motif	CAATTACAT	1486	9	+		environmental stress-related elements
SiPUB19	WUN-motif	TAATTACTC	1793	9	-		environmental stress-related elements
SiPUB19	ABRE	ACGTG	367	5	+	cis-acting element involved in the abscisic acid responsiveness	hormone-responsive elements
SiPUB19	CGTCA-motif	CGTCA	1186	5	-	cis-acting regulatory element involved in the MeJA-responsiveness	hormone-responsive elements
SiPUB19	P-box	CCTTTTG	571	7	-	gibberellin-responsive element	hormone-responsive elements
SiPUB19	TCA	TCATCTTCAT	828	9	-		hormone-responsive elements
SiPUB19	TGACG-motif	TGACG	1186	5	+	cis-acting regulatory element involved in the MeJA-responsiveness	hormone-responsive elements
SiPUB19	Box 4	ATTAAT	669	6	+	part of a conserved DNA module involved in light responsiveness	light-responsive elements
SiPUB19	Box 4	ATTAAT	1509	6	-	part of a conserved DNA module involved in light responsiveness	light-responsive elements
SiPUB19	Box 4	ATTAAT	1524	6	-	part of a conserved DNA module involved in light responsiveness	light-responsive elements
SiPUB19	Box 4	ATTAAT	1552	6	-	part of a conserved DNA module involved in light responsiveness	light-responsive elements
SiPUB19	G-box	CACGTC	366	6	-	cis-acting regulatory element involved in light responsiveness	light-responsive elements
SiPUB19	TCT-motif	TCTTAC	206	6	-	part of a light responsive element	light-responsive elements
SiPUB19	TCT-motif	TCTTAC	470	6	+	part of a light responsive element	light-responsive elements
SiPUB19	Unnamed__1	CGTGG	62	5	-		other functional elements
SiPUB19	A-box	CCGTCC	772	6	-	cis-acting regulatory element	plant growth and development-related
SiPUB19	A-box	CCGTCC	1477	6	-	cis-acting regulatory element	plant growth and development-related
SiPUB19	AT-rich sequence	TAAAATACT	1060	9	+	element for maximal elicitor-mediated activation (2copies)	promoter-related elements
SiPUB19	CAAT-box	CAAT	55	4	+		promoter-related elements
SiPUB19	CAAT-box	CAAAT	123	5	-	common cis-acting element in promoter and enhancer regions	promoter-related elements
SiPUB19	CAAT-box	CAAAT	134	5	+	common cis-acting element in promoter and enhancer regions	promoter-related elements
SiPUB19	CAAT-box	CAAT	265	4	-		promoter-related elements
SiPUB19	CAAT-box	CAAAT	312	5	+	common cis-acting element in promoter and enhancer regions	promoter-related elements
SiPUB19	CAAT-box	CAAT	317	4	-		promoter-related elements
SiPUB19	CAAT-box	CCAAT	396	5	-	common cis-acting element in promoter and enhancer regions	promoter-related elements
SiPUB19	CAAT-box	CAAT	425	4	+		promoter-related elements
SiPUB19	CAAT-box	CAAT	585	4	+		promoter-related elements
SiPUB19	CAAT-box	CAAAT	587	5	-	common cis-acting element in promoter and enhancer regions	promoter-related elements
SiPUB19	CAAT-box	CAAT	699	4	+		promoter-related elements
SiPUB19	CAAT-box	CAAT	755	4	+		promoter-related elements
SiPUB19	CAAT-box	CAAAT	876	5	-	common cis-acting element in promoter and enhancer regions	promoter-related elements
SiPUB19	CAAT-box	CAAT	914	4	-		promoter-related elements
SiPUB19	CAAT-box	CAAAT	1095	5	-	common cis-acting element in promoter and enhancer regions	promoter-related elements
SiPUB19	CAAT-box	CAAT	1136	4	+		promoter-related elements
SiPUB19	CAAT-box	CAAT	1224	4	-		promoter-related elements
SiPUB19	CAAT-box	CAAAT	1279	5	-	common cis-acting element in promoter and enhancer regions	promoter-related elements
SiPUB19	CAAT-box	CAAT	1285	4	-		promoter-related elements
SiPUB19	CAAT-box	CAAT	1289	4	+		promoter-related elements
SiPUB19	CAAT-box	CAAAT	1307	5	+	common cis-acting element in promoter and enhancer regions	promoter-related elements
SiPUB19	CAAT-box	CAAAT	1341	5	+	common cis-acting element in promoter and enhancer regions	promoter-related elements
SiPUB19	CAAT-box	CAAAT	1348	5	-	common cis-acting element in promoter and enhancer regions	promoter-related elements
SiPUB19	CAAT-box	CAAT	1410	4	-		promoter-related elements
SiPUB19	CAAT-box	CCAAT	1430	5	-	common cis-acting element in promoter and enhancer regions	promoter-related elements
SiPUB19	CAAT-box	CAAT	1486	4	+		promoter-related elements
SiPUB19	CAAT-box	CAAT	1604	4	+		promoter-related elements
SiPUB19	CAAT-box	CAAAT	1637	5	-	common cis-acting element in promoter and enhancer regions	promoter-related elements
SiPUB19	CAAT-box	CCAAT	1655	5	+	common cis-acting element in promoter and enhancer regions	promoter-related elements
SiPUB19	CAAT-box	CAAT	1656	4	+		promoter-related elements
SiPUB19	CAAT-box	CAAT	1670	4	-		promoter-related elements
SiPUB19	CAAT-box	TGCCAAC	1673	7	-	common cis-acting element in promoter and enhancer regions	promoter-related elements
SiPUB19	CAAT-box	CAAT	1678	4	+		promoter-related elements
SiPUB19	CAAT-box	CAAT	1716	4	-		promoter-related elements
SiPUB19	CAAT-box	CAAT	1746	4	-		promoter-related elements
SiPUB19	CAAT-box	CAAAT	1802	5	+	common cis-acting element in promoter and enhancer regions	promoter-related elements
SiPUB19	CAAT-box	CAAT	1975	4	-		promoter-related elements
SiPUB19	CAAT-box	CAAT	1980	4	-		promoter-related elements
SiPUB19	TATA	TATAAAAT	1246	8	+		promoter-related elements
SiPUB19	TATA-box	TATATA	330	6	+	core promoter element around -30 of transcription start	promoter-related elements
SiPUB19	TATA-box	TATA	332	4	+	core promoter element around -30 of transcription start	promoter-related elements
SiPUB19	TATA-box	TATACA	718	6	-	core promoter element around -30 of transcription start	promoter-related elements
SiPUB19	TATA-box	TATA	720	4	+	core promoter element around -30 of transcription start	promoter-related elements
SiPUB19	TATA-box	ATTATA	945	6	+	core promoter element around -30 of transcription start	promoter-related elements
SiPUB19	TATA-box	TATAA	946	5	-	core promoter element around -30 of transcription start	promoter-related elements
SiPUB19	TATA-box	TATA	947	4	+	core promoter element around -30 of transcription start	promoter-related elements
SiPUB19	TATA-box	ATTATA	998	6	+	core promoter element around -30 of transcription start	promoter-related elements
SiPUB19	TATA-box	TATAA	999	5	-	core promoter element around -30 of transcription start	promoter-related elements
SiPUB19	TATA-box	TATA	1000	4	-	core promoter element around -30 of transcription start	promoter-related elements
SiPUB19	TATA-box	TATTTAAA	1052	8	+	core promoter element around -30 of transcription start	promoter-related elements
SiPUB19	TATA-box	TATTTAAA	1054	8	-	core promoter element around -30 of transcription start	promoter-related elements
SiPUB19	TATA-box	TATAAA	1100	6	-	core promoter element around -30 of transcription start	promoter-related elements
SiPUB19	TATA-box	TATATAA	1101	7	-	core promoter element around -30 of transcription start	promoter-related elements
SiPUB19	TATA-box	TATATA	1102	6	-	core promoter element around -30 of transcription start	promoter-related elements
SiPUB19	TATA-box	ATATAA	1103	6	+	core promoter element around -30 of transcription start	promoter-related elements
SiPUB19	TATA-box	TATA	1104	4	-	core promoter element around -30 of transcription start	promoter-related elements
SiPUB19	TATA-box	taTATAAAtc	1123	9	+	core promoter element around -30 of transcription start	promoter-related elements
SiPUB19	TATA-box	TATAAAT	1158	7	-	core promoter element around -30 of transcription start	promoter-related elements
SiPUB19	TATA-box	TATAAA	1159	6	-	core promoter element around -30 of transcription start	promoter-related elements
SiPUB19	TATA-box	TATAA	1160	5	-	core promoter element around -30 of transcription start	promoter-related elements
SiPUB19	TATA-box	TATA	1161	4	-	core promoter element around -30 of transcription start	promoter-related elements
SiPUB19	TATA-box	TATA	1172	4	-	core promoter element around -30 of transcription start	promoter-related elements
SiPUB19	TATA-box	TATACA	1244	6	-	core promoter element around -30 of transcription start	promoter-related elements
SiPUB19	TATA-box	TATA	1246	4	-	core promoter element around -30 of transcription start	promoter-related elements
SiPUB19	TATA-box	TATTTAAA	1265	8	+	core promoter element around -30 of transcription start	promoter-related elements
SiPUB19	TATA-box	ATATAT	1344	6	-	core promoter element around -30 of transcription start	promoter-related elements
SiPUB19	TATA-box	TATA	1345	4	-	core promoter element around -30 of transcription start	promoter-related elements
SiPUB19	TATA-box	taTATAAAtc	1385	9	+	core promoter element around -30 of transcription start	promoter-related elements
SiPUB19	TATA-box	ATATAA	1445	6	+	core promoter element around -30 of transcription start	promoter-related elements
SiPUB19	TATA-box	TATA	1446	4	-	core promoter element around -30 of transcription start	promoter-related elements
SiPUB19	TATA-box	ATTATA	1493	6	+	core promoter element around -30 of transcription start	promoter-related elements
SiPUB19	TATA-box	TATAA	1494	5	-	core promoter element around -30 of transcription start	promoter-related elements
SiPUB19	TATA-box	TATA	1495	4	-	core promoter element around -30 of transcription start	promoter-related elements
SiPUB19	TATA-box	TATAAATA	1544	8	-	core promoter element around -30 of transcription start	promoter-related elements
SiPUB19	TATA-box	TATAAAT	1545	7	-	core promoter element around -30 of transcription start	promoter-related elements
SiPUB19	TATA-box	TATAAA	1546	6	-	core promoter element around -30 of transcription start	promoter-related elements
SiPUB19	TATA-box	TATAA	1547	5	-	core promoter element around -30 of transcription start	promoter-related elements
SiPUB19	TATA-box	TATA	1548	4	-	core promoter element around -30 of transcription start	promoter-related elements
SiPUB19	TATA-box	ATTATA	1569	6	+	core promoter element around -30 of transcription start	promoter-related elements
SiPUB19	TATA-box	TATAA	1570	5	-	core promoter element around -30 of transcription start	promoter-related elements
SiPUB19	TATA-box	TATA	1571	4	-	core promoter element around -30 of transcription start	promoter-related elements
SiPUB19	TATA-box	TATA	1633	4	-	core promoter element around -30 of transcription start	promoter-related elements
SiPUB19	TATA-box	ATATAA	1680	6	+	core promoter element around -30 of transcription start	promoter-related elements
SiPUB19	TATA-box	TATA	1681	4	-	core promoter element around -30 of transcription start	promoter-related elements
SiPUB19	TATA-box	TATA	1766	4	-	core promoter element around -30 of transcription start	promoter-related elements
SiPUB19	TATA-box	TATA	1789	4	-	core promoter element around -30 of transcription start	promoter-related elements
SiPUB19	Myb-binding site	CAACAG	508	6	+		site-binding related elements
SiPUB19	AT~TATA-box	TATATA	330	6	+		other functional elements
SiPUB19	AT~TATA-box	TATATAAA	1100	8	-		other functional elements
SiPUB19	AT~TATA-box	TATATA	1102	6	-		other functional elements
SiPUB2	CCGTCC motif	CCGTCC	1753	6	-		development-related elements
SiPUB2	CCGTCC-box	CCGTCC	1753	6	-		development-related elements
SiPUB2	ARE	AAACCA	653	6	+	cis-acting regulatory element essential for the anaerobic induction	environmental stress-related elements
SiPUB2	CTAG-motif	ACTAGCAGAA	703	9	-		environmental stress-related elements
SiPUB2	Myb	TAACTG	285	6	+		environmental stress-related elements
SiPUB2	MYB	TAACCA	188	6	-		environmental stress-related elements
SiPUB2	MYB	TAACCA	997	6	+		environmental stress-related elements
SiPUB2	MYC	CAATTG	256	6	+		environmental stress-related elements
SiPUB2	MYC	CATTTG	613	6	+		environmental stress-related elements
SiPUB2	STRE	AGGGG	837	5	+		environmental stress-related elements
SiPUB2	STRE	AGGGG	1650	5	+		environmental stress-related elements
SiPUB2	STRE	AGGGG	1805	5	+		environmental stress-related elements
SiPUB2	STRE	AGGGG	1938	5	+		environmental stress-related elements
SiPUB2	TC-rich repeats	ATTCTCTAAC	113	9	+	cis-acting element involved in defense and stress responsiveness	environmental stress-related elements
SiPUB2	TC-rich repeats	ATTCTCTAAC	193	9	+	cis-acting element involved in defense and stress responsiveness	environmental stress-related elements
SiPUB2	TC-rich repeats	ATTCTCTAAC	1114	9	-	cis-acting element involved in defense and stress responsiveness	environmental stress-related elements
SiPUB2	WUN-motif	TTATTACAT	1992	9	-		environmental stress-related elements
SiPUB2	ABRE	ACGTG	1273	5	-	cis-acting element involved in the abscisic acid responsiveness	hormone-responsive elements
SiPUB2	P-box	CCTTTTG	670	7	-	gibberellin-responsive element	hormone-responsive elements
SiPUB2	TATC-box	TATCCCA	813	7	-	cis-acting element involved in gibberellin-responsiveness	hormone-responsive elements
SiPUB2	TGA-element	AACGAC	747	6	+	auxin-responsive element	hormone-responsive elements
SiPUB2	Box 4	ATTAAT	43	6	+	part of a conserved DNA module involved in light responsiveness	light-responsive elements
SiPUB2	Box 4	ATTAAT	47	6	+	part of a conserved DNA module involved in light responsiveness	light-responsive elements
SiPUB2	Box 4	ATTAAT	53	6	+	part of a conserved DNA module involved in light responsiveness	light-responsive elements
SiPUB2	Box 4	ATTAAT	124	6	+	part of a conserved DNA module involved in light responsiveness	light-responsive elements
SiPUB2	Box 4	ATTAAT	128	6	+	part of a conserved DNA module involved in light responsiveness	light-responsive elements
SiPUB2	Box 4	ATTAAT	546	6	+	part of a conserved DNA module involved in light responsiveness	light-responsive elements
SiPUB2	Box 4	ATTAAT	1128	6	-	part of a conserved DNA module involved in light responsiveness	light-responsive elements
SiPUB2	GATA-motif	GATAGGA	1665	7	+	part of a light responsive element	light-responsive elements
SiPUB2	G-Box	CACGTT	1273	6	+	cis-acting regulatory element involved in light responsiveness	light-responsive elements
SiPUB2	G-box	TAACACGTAG	360	9	-	cis-acting regulatory element involved in light responsiveness	light-responsive elements
SiPUB2	G-box	CACGAC	866	6	-	cis-acting regulatory element involved in light responsiveness	light-responsive elements
SiPUB2	GT1-motif	GGTTAAT	995	7	-	light responsive element	light-responsive elements
SiPUB2	GT1-motif	GGTTAA	996	6	-	light responsive element	light-responsive elements
SiPUB2	A-box	CCGTCC	1753	6	-	cis-acting regulatory element	plant growth and development-related
SiPUB2	AT-rich sequence	TAAAATACT	1200	9	-	element for maximal elicitor-mediated activation (2copies)	promoter-related elements
SiPUB2	CAAT-box	CAAT	7	4	+		promoter-related elements
SiPUB2	CAAT-box	CAAAT	79	5	+	common cis-acting element in promoter and enhancer regions	promoter-related elements
SiPUB2	CAAT-box	CCAAT	82	5	-	common cis-acting element in promoter and enhancer regions	promoter-related elements
SiPUB2	CAAT-box	CAAT	204	4	+		promoter-related elements
SiPUB2	CAAT-box	CAAT	256	4	+		promoter-related elements
SiPUB2	CAAT-box	CAAT	258	4	-		promoter-related elements
SiPUB2	CAAT-box	CAAT	337	4	+		promoter-related elements
SiPUB2	CAAT-box	CAAT	395	4	+		promoter-related elements
SiPUB2	CAAT-box	CAAAT	442	5	+	common cis-acting element in promoter and enhancer regions	promoter-related elements
SiPUB2	CAAT-box	CCAAT	473	5	+	common cis-acting element in promoter and enhancer regions	promoter-related elements
SiPUB2	CAAT-box	CAAT	474	4	+		promoter-related elements
SiPUB2	CAAT-box	CCAAT	513	5	-	common cis-acting element in promoter and enhancer regions	promoter-related elements
SiPUB2	CAAT-box	CAAT	589	4	-		promoter-related elements
SiPUB2	CAAT-box	CAAAT	614	5	-	common cis-acting element in promoter and enhancer regions	promoter-related elements
SiPUB2	CAAT-box	CAAT	722	4	-		promoter-related elements
SiPUB2	CAAT-box	CAAT	781	4	-		promoter-related elements
SiPUB2	CAAT-box	CAAT	1019	4	-		promoter-related elements
SiPUB2	CAAT-box	CAAAT	1137	5	+	common cis-acting element in promoter and enhancer regions	promoter-related elements
SiPUB2	CAAT-box	CAAT	1156	4	-		promoter-related elements
SiPUB2	CAAT-box	CAAAT	1388	5	-	common cis-acting element in promoter and enhancer regions	promoter-related elements
SiPUB2	CAAT-box	CAAAT	1490	5	-	common cis-acting element in promoter and enhancer regions	promoter-related elements
SiPUB2	CAAT-box	CAAAT	1500	5	-	common cis-acting element in promoter and enhancer regions	promoter-related elements
SiPUB2	CAAT-box	CAAT	1682	4	-		promoter-related elements
SiPUB2	CAAT-box	CAAT	1747	4	+		promoter-related elements
SiPUB2	CAAT-box	CAAAT	1749	5	-	common cis-acting element in promoter and enhancer regions	promoter-related elements
SiPUB2	CAAT-box	CCAAT	1917	5	-	common cis-acting element in promoter and enhancer regions	promoter-related elements
SiPUB2	CAAT-box	CAAT	1971	4	+		promoter-related elements
SiPUB2	TATA	TATAAAAT	1203	8	-		promoter-related elements
SiPUB2	TATA-box	TATAAAT	57	7	-	core promoter element around -30 of transcription start	promoter-related elements
SiPUB2	TATA-box	TATAAA	58	6	-	core promoter element around -30 of transcription start	promoter-related elements
SiPUB2	TATA-box	TATAA	59	5	-	core promoter element around -30 of transcription start	promoter-related elements
SiPUB2	TATA-box	TATA	60	4	+	core promoter element around -30 of transcription start	promoter-related elements
SiPUB2	TATA-box	TATAAAT	523	7	-	core promoter element around -30 of transcription start	promoter-related elements
SiPUB2	TATA-box	TATAAA	524	6	-	core promoter element around -30 of transcription start	promoter-related elements
SiPUB2	TATA-box	TATAA	525	5	-	core promoter element around -30 of transcription start	promoter-related elements
SiPUB2	TATA-box	TATA	526	4	+	core promoter element around -30 of transcription start	promoter-related elements
SiPUB2	TATA-box	TATA	551	4	+	core promoter element around -30 of transcription start	promoter-related elements
SiPUB2	TATA-box	TATATA	683	6	+	core promoter element around -30 of transcription start	promoter-related elements
SiPUB2	TATA-box	ATATAA	684	6	+	core promoter element around -30 of transcription start	promoter-related elements
SiPUB2	TATA-box	TATA	685	4	+	core promoter element around -30 of transcription start	promoter-related elements
SiPUB2	TATA-box	TATACA	890	6	-	core promoter element around -30 of transcription start	promoter-related elements
SiPUB2	TATA-box	TATATA	892	6	+	core promoter element around -30 of transcription start	promoter-related elements
SiPUB2	TATA-box	TATA	894	4	+	core promoter element around -30 of transcription start	promoter-related elements
SiPUB2	TATA-box	ATTATA	952	6	+	core promoter element around -30 of transcription start	promoter-related elements
SiPUB2	TATA-box	TATAA	953	5	-	core promoter element around -30 of transcription start	promoter-related elements
SiPUB2	TATA-box	TATA	954	4	+	core promoter element around -30 of transcription start	promoter-related elements
SiPUB2	TATA-box	TATTTAAA	1098	8	+	core promoter element around -30 of transcription start	promoter-related elements
SiPUB2	TATA-box	TATTTAAA	1100	8	-	core promoter element around -30 of transcription start	promoter-related elements
SiPUB2	TATA-box	TATAAAT	1122	7	-	core promoter element around -30 of transcription start	promoter-related elements
SiPUB2	TATA-box	TATAAA	1123	6	-	core promoter element around -30 of transcription start	promoter-related elements
SiPUB2	TATA-box	TATAA	1124	5	-	core promoter element around -30 of transcription start	promoter-related elements
SiPUB2	TATA-box	TATA	1125	4	-	core promoter element around -30 of transcription start	promoter-related elements
SiPUB2	TATA-box	TATAAAA	1204	7	-	core promoter element around -30 of transcription start	promoter-related elements
SiPUB2	TATA-box	TATAAA	1205	6	-	core promoter element around -30 of transcription start	promoter-related elements
SiPUB2	TATA-box	TATAA	1206	5	-	core promoter element around -30 of transcription start	promoter-related elements
SiPUB2	TATA-box	TATA	1207	4	-	core promoter element around -30 of transcription start	promoter-related elements
SiPUB2	TATA-box	ATTATA	1253	6	+	core promoter element around -30 of transcription start	promoter-related elements
SiPUB2	TATA-box	TATAA	1254	5	-	core promoter element around -30 of transcription start	promoter-related elements
SiPUB2	TATA-box	TATA	1255	4	-	core promoter element around -30 of transcription start	promoter-related elements
SiPUB2	TATA-box	ATTATA	1258	6	+	core promoter element around -30 of transcription start	promoter-related elements
SiPUB2	TATA-box	TATAA	1259	5	-	core promoter element around -30 of transcription start	promoter-related elements
SiPUB2	TATA-box	TATA	1260	4	-	core promoter element around -30 of transcription start	promoter-related elements
SiPUB2	TATA-box	TATAAATA	1292	8	-	core promoter element around -30 of transcription start	promoter-related elements
SiPUB2	TATA-box	TATAAAT	1293	7	-	core promoter element around -30 of transcription start	promoter-related elements
SiPUB2	TATA-box	TATAAA	1294	6	-	core promoter element around -30 of transcription start	promoter-related elements
SiPUB2	TATA-box	TATAA	1295	5	-	core promoter element around -30 of transcription start	promoter-related elements
SiPUB2	TATA-box	TATA	1296	4	-	core promoter element around -30 of transcription start	promoter-related elements
SiPUB2	TATA-box	TATA	1319	4	-	core promoter element around -30 of transcription start	promoter-related elements
SiPUB2	TATA-box	TATAAAA	1406	7	-	core promoter element around -30 of transcription start	promoter-related elements
SiPUB2	TATA-box	TATAAA	1407	6	-	core promoter element around -30 of transcription start	promoter-related elements
SiPUB2	TATA-box	TATAA	1408	5	-	core promoter element around -30 of transcription start	promoter-related elements
SiPUB2	TATA-box	TATA	1409	4	-	core promoter element around -30 of transcription start	promoter-related elements
SiPUB2	TATA-box	TATAA	1463	5	-	core promoter element around -30 of transcription start	promoter-related elements
SiPUB2	TATA-box	TATA	1464	4	-	core promoter element around -30 of transcription start	promoter-related elements
SiPUB2	TATA-box	TATACA	1484	6	-	core promoter element around -30 of transcription start	promoter-related elements
SiPUB2	TATA-box	TATA	1486	4	-	core promoter element around -30 of transcription start	promoter-related elements
SiPUB2	TATA-box	TATA	1548	4	-	core promoter element around -30 of transcription start	promoter-related elements
SiPUB2	TATA-box	TATATA	1857	6	-	core promoter element around -30 of transcription start	promoter-related elements
SiPUB2	TATA-box	ATATAT	1858	6	-	core promoter element around -30 of transcription start	promoter-related elements
SiPUB2	TATA-box	TATA	1859	4	-	core promoter element around -30 of transcription start	promoter-related elements
SiPUB2	TATA-box	ATTATA	1862	6	+	core promoter element around -30 of transcription start	promoter-related elements
SiPUB2	TATA-box	TATAA	1863	5	-	core promoter element around -30 of transcription start	promoter-related elements
SiPUB2	TATA-box	TATA	1864	4	-	core promoter element around -30 of transcription start	promoter-related elements
SiPUB2	TATA-box	ccTATAAAaa	1912	9	-	core promoter element around -30 of transcription start	promoter-related elements
SiPUB2	MBSI	aaaAaaC(G/C)GTTA	182	10.5	+	MYB binding site involved in flavonoid biosynthetic genes regulation	site-binding related elements
SiPUB2	MYB-like sequence	TAACCA	188	6	-		site-binding related elements
SiPUB2	MYB-like sequence	TAACCA	997	6	+		site-binding related elements
SiPUB2	AT~TATA-box	TATATA	683	6	+		other functional elements
SiPUB2	AT~TATA-box	TATATA	892	6	+		other functional elements
SiPUB2	AT~TATA-box	TATATA	1857	6	-		other functional elements
SiPUB20	CAT-box	GCCACT	990	6	-	cis-acting regulatory element related to meristem expression	development-related elements
SiPUB20	GCN4_motif	TGAGTCA	739	7	+	cis-regulatory element involved in endosperm expression	development-related elements
SiPUB20	AAGAA-motif	GAAAGAA	997	7	-		environmental stress-related elements
SiPUB20	AAGAA-motif	gGTAAAGAAA	1668	9	+		environmental stress-related elements
SiPUB20	AAGAA-motif	GAAAGAA	1674	7	+		environmental stress-related elements
SiPUB20	AAGAA-motif	gGTAAAGAAA	1793	9	-		environmental stress-related elements
SiPUB20	AAGAA-motif	GAAAGAA	1794	7	-		environmental stress-related elements
SiPUB20	AAGAA-motif	GAAAGAA	1807	7	-		environmental stress-related elements
SiPUB20	ARE	AAACCA	1081	6	-	cis-acting regulatory element essential for the anaerobic induction	environmental stress-related elements
SiPUB20	ARE	AAACCA	1120	6	-	cis-acting regulatory element essential for the anaerobic induction	environmental stress-related elements
SiPUB20	ARE	AAACCA	1988	6	+	cis-acting regulatory element essential for the anaerobic induction	environmental stress-related elements
SiPUB20	H-box	CCTACCNNNNNNNCTNNNNA	1190	9	+		environmental stress-related elements
SiPUB20	MBS	CAACTG	213	6	-	MYB binding site involved in drought-inducibility	environmental stress-related elements
SiPUB20	Myb	CAACTG	213	6	-		environmental stress-related elements
SiPUB20	Myb	TAACTG	275	6	+		environmental stress-related elements
SiPUB20	Myb	TAACTG	709	6	-		environmental stress-related elements
SiPUB20	Myb	TAACTG	825	6	+		environmental stress-related elements
SiPUB20	MYB	CAACAG	278	6	-		environmental stress-related elements
SiPUB20	MYB	CAACCA	623	6	+		environmental stress-related elements
SiPUB20	MYB	CAACCA	735	6	-		environmental stress-related elements
SiPUB20	MYB	CAACAG	791	6	-		environmental stress-related elements
SiPUB20	MYC	CATGTG	1637	6	+		environmental stress-related elements
SiPUB20	MYC	CAATTG	1715	6	-		environmental stress-related elements
SiPUB20	STRE	AGGGG	551	5	-		environmental stress-related elements
SiPUB20	STRE	AGGGG	879	5	+		environmental stress-related elements
SiPUB20	STRE	AGGGG	1060	5	-		environmental stress-related elements
SiPUB20	W box	TTGACC	1614	6	-		environmental stress-related elements
SiPUB20	WRE3	CCACCT	440	6	-		environmental stress-related elements
SiPUB20	WUN-motif	AAATTACTA	1412	9	+		environmental stress-related elements
SiPUB20	WUN-motif	AAATTTCTT	1676	9	-		environmental stress-related elements
SiPUB20	CARE	CAACTCCC	537	8	+		hormone-responsive elements
SiPUB20	P-box	CCTTTTG	1132	7	+	gibberellin-responsive element	hormone-responsive elements
SiPUB20	TCA-element	CCATCTTTTT	436	9	-	cis-acting element involved in salicylic acid responsiveness	hormone-responsive elements
SiPUB20	TCA-element	CCATCTTTTT	859	10	-	cis-acting element involved in salicylic acid responsiveness	hormone-responsive elements
SiPUB20	AE-box	AGAAACTT	1545	8	+	part of a module for light response	light-responsive elements
SiPUB20	AT1-motif	AATTATTTTTTATT	136	14	-	part of a light responsive module	light-responsive elements
SiPUB20	Box 4	ATTAAT	147	6	+	part of a conserved DNA module involved in light responsiveness	light-responsive elements
SiPUB20	Box 4	ATTAAT	417	6	+	part of a conserved DNA module involved in light responsiveness	light-responsive elements
SiPUB20	Box 4	ATTAAT	773	6	+	part of a conserved DNA module involved in light responsiveness	light-responsive elements
SiPUB20	Box 4	ATTAAT	1853	6	-	part of a conserved DNA module involved in light responsiveness	light-responsive elements
SiPUB20	chs-CMA1a	TTACTTAA	932	8	+	part of a light responsive element	light-responsive elements
SiPUB20	GATA-motif	GATAGGA	833	7	+	part of a light responsive element	light-responsive elements
SiPUB20	GT1-motif	GGTTAA	428	6	+	light responsive element	light-responsive elements
SiPUB20	GT1-motif	GGTTAAT	1046	7	-	light responsive element	light-responsive elements
SiPUB20	GT1-motif	GGTTAA	1047	6	-	light responsive element	light-responsive elements
SiPUB20	LAMP-element	CTTTATCA	1145	8	-	part of a light responsive element	light-responsive elements
SiPUB20	MRE	AACCTAA	1263	7	-	MYB binding site involved in light responsiveness	light-responsive elements
SiPUB20	CAAT-box	CAAT	9	4	+		promoter-related elements
SiPUB20	CAAT-box	CAAAT	75	5	+	common cis-acting element in promoter and enhancer regions	promoter-related elements
SiPUB20	CAAT-box	CAAAT	88	5	+	common cis-acting element in promoter and enhancer regions	promoter-related elements
SiPUB20	CAAT-box	CAAAT	112	5	-	common cis-acting element in promoter and enhancer regions	promoter-related elements
SiPUB20	CAAT-box	CAAT	135	4	+		promoter-related elements
SiPUB20	CAAT-box	CAAAT	353	5	+	common cis-acting element in promoter and enhancer regions	promoter-related elements
SiPUB20	CAAT-box	CAAAT	383	5	-	common cis-acting element in promoter and enhancer regions	promoter-related elements
SiPUB20	CAAT-box	CAAT	407	4	-		promoter-related elements
SiPUB20	CAAT-box	CAAT	450	4	+		promoter-related elements
SiPUB20	CAAT-box	CAAAT	452	5	-	common cis-acting element in promoter and enhancer regions	promoter-related elements
SiPUB20	CAAT-box	CAAT	567	4	+		promoter-related elements
SiPUB20	CAAT-box	CAAT	618	4	+		promoter-related elements
SiPUB20	CAAT-box	CAAT	640	4	+		promoter-related elements
[truncated: 6,820 more rows]
