# Supplementary material for: Genome-wide analysis of the U-box E3 ubiquitin ligase family role in drought tolerance in sesame (Sesamum indicum L.)
Source: Front Plant Sci. 2023 Sep 19;14:1261238. doi: 10.3389/fpls.2023.1261238 (PMC10558006; doi:10.3389/fpls.2023.1261238)
Supplement: Supplementary Table S7 — Transcriptomic data for the expression analysis of drought-tolerant genotype TEX-1(T) and drought-sensitive genotype VEN-1(V). [file Table_7.xlsx]

## Sheet: Sheet1
PUBID	TC-1	TC-2	TC-3	TP-1	TP-2	TP-3	VC-1	VC-2	VC-3	VP-1	VP-2	VP-3
SiPUB10	14.6813	11.3129	9.8683	8.94093	7.31745	12.3663	13.2492	10.9144	10.1178	6.27316	7.48316	7.7713
SiPUB11	7.67555	6.06133	5.81746	4.20549	6.69435	5.90435	5.4565	6.26783	4.5444	6.58715	8.39329	6.68857
SiPUB12	4.78994	7.8779	7.07307	12.6113	7.8002	10.7334	7.72408	6.94113	6.38491	17.5701	10.7856	7.78225
SiPUB14	8.40342	14.4347	9.64285	25.8245	24.7552	16.9492	12.0086	9.74568	11.5734	27.1178	22.9604	21.7114
SiPUB15	11.3105	9.62343	9.3124	8.72532	7.76702	7.90268	8.25451	7.12404	9.63923	11.1362	13.8506	8.8435
SiPUB16	41.2462	49.1028	38.7298	40.303	28.8032	44.2619	37.7751	48.1929	47.492	14.9223	17.1544	24.0219
SiPUB18	1.43551	1.30494	0.770818	6.40062	6.72124	3.47192	2.97629	1.14938	2.87125	14.4898	21.4967	15.95
SiPUB19	44.2675	34.7671	37.2567	22.9328	31.4205	35.5906	33.7333	32.4912	29.0669	19.5804	22.5776	30.6448
SiPUB2	1.85176	2.7432	0.868066	7.51705	11.4043	3.04107	0.643543	0.621305	1.18093	11.5428	20.5862	11.3761
SiPUB20	1.3503	0.822715	1.88671	0.864718	0.947204	1.9314	2.10603	0.843992	1.6667	0.40727	0.929143	0.443641
SiPUB21	27.8883	22.9851	21.8987	33.0956	20.8792	31.7205	26.055	27.9202	28.7453	15.0122	11.7024	15.6718
SiPUB22	3.17809	4.29448	1.1838	6.31922	6.97984	2.793	2.8209	1.89127	5.42298	8.43275	17.6098	11.9562
SiPUB23	13.2432	13.8964	9.57659	10.9783	11.5081	12.4048	11.4101	7.27189	17.2822	15.7647	14.4347	10.7314
SiPUB24	0.492775	0.54708	0.1323	0	0	0.088282	0.449541	0.355096	0.128559	0	0	0.101392
SiPUB25	32.4701	34.5232	33.2319	24.2912	37.1847	25.1595	32.0679	24.467	27.3211	25.7022	42.2208	39.1502
SiPUB26	20.5545	18.0141	19.1042	17.5682	16.7584	16.1663	18.5172	18.5775	13.7121	13.6766	20.1597	16.4517
SiPUB28	12.86	11.3257	11.8747	8.96362	10.6009	14.6094	8.29722	10.8397	8.16615	10.9479	9.96616	9.87842
SiPUB30	30.2163	32.2006	27.387	24.0718	35.0173	29.5618	25.2264	24.3302	26.7488	25.6491	28.9378	29.3022
SiPUB34	24.8799	22.4627	23.8429	18.2393	17.9094	17.6313	19.258	15.6362	17.8356	16.1465	17.3519	18.7123
SiPUB36	21.5908	19.3557	12.5826	7.62254	7.1212	9.66745	18.336	16.9712	18.4025	7.10311	6.24611	6.80351
SiPUB37	9.59386	5.66694	8.4881	14.4652	6.74109	9.33367	9.47225	6.79185	10.4553	5.81936	7.98733	9.27666
SiPUB4	6.02715	6.61913	5.72821	8.60065	10.0893	8.60922	5.05358	5.0935	4.87081	7.88069	8.3623	7.84359
SiPUB40	11.8395	15.6736	14.6065	14.3171	16.3627	18.9163	15.7578	15.534	17.3644	17.4919	19.3751	15.5017
SiPUB43	10.6111	10.3785	9.3387	6.76635	6.8443	10.0007	5.81643	8.13519	8.395	6.18475	4.98879	6.4343
SiPUB47	31.23	23.7981	15.7743	29.2138	22.4565	16.4335	25.2084	12.3847	27.8411	28.8563	66.2684	31.8265
SiPUB49	0.253031	1.7297	0.626652	1.29992	0.28683	1.95891	0.21725	0.15927	0.496119	1.25146	0.368198	0.856781
SiPUB51	27.8467	24.339	25.6906	19.8162	31.2067	25.6456	24.2251	24.9339	22.7986	21.0376	21.4843	28.3045
SiPUB53	16.0234	16.9514	18.4245	14.4396	19.0603	17.2909	13.6661	15.0381	18.5657	11.8889	16.5975	18.3559
SiPUB54	3.48118	2.32065	2.39889	3.01988	3.1305	2.25413	2.04156	1.57681	2.4262	2.73181	3.00567	2.1949
SiPUB55	8.20208	8.37885	6.34421	4.16225	4.90269	6.98751	7.38998	6.15183	6.81592	6.88427	6.27889	5.11807
SiPUB56	5.36502	6.94094	5.29983	8.51957	6.89464	6.83684	4.81098	5.13867	4.62623	8.52963	8.92062	7.38296
SiPUB6	3.7457	5.99278	2.06494	3.84923	5.83034	3.1003	3.55375	1.58351	3.58312	5.07827	4.97157	8.30827
SiPUB7	16.163	18.5267	25.3368	31.1966	22.5771	28.252	26.0879	27.8473	26.7266	17.1325	25.2315	20.7358
SiPUB8	1.41221	0.941419	1.20486	0.989483	2.80158	0.371073	1.80363	0.829193	1.44097	2.09067	1.67356	2.02434
