# Supplementary material for: Genome-wide analysis of the U-box E3 ubiquitin ligase family role in drought tolerance in sesame (Sesamum indicum L.)
Source: Front Plant Sci. 2023 Sep 19;14:1261238. doi: 10.3389/fpls.2023.1261238 (PMC10558006; doi:10.3389/fpls.2023.1261238)
Supplement: Supplementary Table S8 — The three-dimensional (3D) structure analysis of 56 SiPUB proteins. [file Table_8.xlsx]

## Sheet: Sheet1
PUB ID	PDB ID	Sequence identity	E-value	Gene ID
SiPUB1	7C96	0.39	6.795e-07	GmPUB13
SiPUB10	7C96	0.33	7.557e-11	GmPUB13
SiPUB11	7C96	0.58	8.326e-23	GmPUB13
SiPUB12	2C2L	0.35	3.416e-43	-
SiPUB13	1T1H	0.41	1.918e-06	AtPUB14
SiPUB14	2C2L	0.35	6.164e-45	-
SiPUB15	7C96	0.57	2.622e-23	GmPUB13
SiPUB16	7C96	0.93	2.137e-35	GmPUB13
SiPUB17	1T1H	0.53	1.473e-17	AtPUB14
SiPUB18	1T1H	0.46	2.104e-15	AtPUB14
SiPUB19	1WGM	0.61	1.8e-17	-
SiPUB2	1T1H	0.51	2.854e-17	AtPUB14
SiPUB20	7C96	0.44	1.383e-08	GmPUB13
SiPUB21	1T1H	0.42	4.725e-08	AtPUB14
SiPUB22	1T1H	0.51	5.097e-18	AtPUB14
SiPUB23	1T1H	0.56	2.643e-18	AtPUB14
SiPUB24	1T1H	0.59	3.747e-21	AtPUB14
SiPUB25	1T1H	0.62	7.998e-21	AtPUB14
SiPUB26	1T1H	0.61	3.391e-22	AtPUB14
SiPUB27	7C96	0.46	1.649e-08	GmPUB13
SiPUB28	7C96	0.45	3.779e-11	GmPUB13
SiPUB29	7C96	0.53	1.776e-15	GmPUB13
SiPUB3	1T1H	0.59	1.407e-16	AtPUB14
SiPUB30	1T1H	0.57	4.067e-21	AtPUB14
SiPUB31	7C96	0.58	6.533e-21	GmPUB13
SiPUB32	1T1H	0.4	1.025e-05	AtPUB14
SiPUB33	7C96	0.69	1.225e-23	GmPUB13
SiPUB34	7C96	0.4	9.507e-09	GmPUB13
SiPUB35	7C96	0.6	5.225e-17	GmPUB13
SiPUB36	7C96	0.73	1.461e-26	GmPUB13
SiPUB37	1T1H	0.57	2.97e-18	AtPUB14
SiPUB38	7C96	0.57	8.726e-22	GmPUB13
SiPUB39	7C96	0.6	1.27e-18	GmPUB13
SiPUB4	7C96	0.62	2.6e-24	GmPUB13
SiPUB40	7C96	0.41	6.266e-05	GmPUB13
SiPUB41	1T1H	0.51	8.685e-16	AtPUB14
SiPUB42	1T1H	0.51	5.105e-16	AtPUB14
SiPUB43	1T1H	0.45	1.323e-06	AtPUB14
SiPUB44	7C96	0.44	7.08e-09	GmPUB13
SiPUB45	1T1H	0.36	4.896e-05	AtPUB14
SiPUB46	1T1H	0.58	3.887e-22	AtPUB14
SiPUB47	7C96	0.54	5.16e-15	GmPUB13
SiPUB48	1T1H	0.51	8.861e-15	AtPUB14
SiPUB49	1T1H	0.61	1.724e-22	AtPUB14
SiPUB5	1T1H	0.41	2.096e-08	AtPUB14
SiPUB50	7C96	0.31	6.05e-09	GmPUB13
SiPUB51	1T1H	0.86	7.026e-35	AtPUB14
SiPUB52	7C96	0.49	1.352e-12	GmPUB13
SiPUB53	1T1H	0.51	1.376e-16	AtPUB14
SiPUB54	1T1H	0.54	2.737e-14	AtPUB14
SiPUB55	7C96	0.68	1.457e-22	GmPUB13
SiPUB56	7C96	0.57	7.863e-17	GmPUB13
SiPUB6	7C96	0.6	2.262e-18	GmPUB13
SiPUB7	7C96	0.61	2.776e-22	GmPUB13
SiPUB8	1T1H	0.62	5.068e-23	AtPUB14
SiPUB9	7C96	0.64	1.82e-19	GmPUB13
