# Supplementary material for: Genome-wide analysis of the U-box E3 ubiquitin ligase family role in drought tolerance in sesame (Sesamum indicum L.)
Source: Front Plant Sci. 2023 Sep 19;14:1261238. doi: 10.3389/fpls.2023.1261238 (PMC10558006; doi:10.3389/fpls.2023.1261238)
Supplement: Supplementary Table S9 — The homologous relationships between AtPUB and SiPUB genes. [file Table_9.xlsx]

## Sheet: Sheet1
SiPUB ID(query)	SiPUB length	AtPUB ID(subject)	AtPUB length	E value	Bit score	Frame	Query_start	Query_end	Subject_start	Subject_end	Positives	Identical
SiPUB1	497	AtPUB40	550	5e-168	479	0	38	486	58	530	0.684	0.533
SiPUB10	527	AtPUB38	556	2e-174	496	0	25	527	33	556	0.693	0.522
SiPUB11	463	AtPUB9	460	0	554	0	1	463	1	460	0.777	0.608
SiPUB12	280	AtCHIP	278	5e-145	401	0	5	279	2	276	0.815	0.695
SiPUB13	691	AtPUB33	799	2e-112	350	0	127	684	272	795	0.545	0.351
SiPUB14	281	AtCHIP	278	2e-146	404	0	5	280	1	276	0.826	0.688
SiPUB15	463	AtPUB9	460	0	556	0	1	463	1	460	0.776	0.605
SiPUB16	750	AtPUB13	660	0	939	0	88	750	1	660	0.833	0.7
SiPUB17	400	AtPUB23	406	1e-154	435	0	6	398	4	405	0.736	0.535
SiPUB18	408	AtPUB24	456	5e-110	324	0	2	405	6	445	0.606	0.421
SiPUB19	1037	AtPUB1/AtUFD2	1038	0	1630	0	1	1037	1	1038	0.862	0.754
SiPUB2	443	AtPUB21	435	1e-134	387	0	1	443	1	435	0.644	0.474
SiPUB20	500	AtPUB40	550	9e-176	498	0	36	493	58	540	0.711	0.561
SiPUB21	782	AtPUB50	791	0	639	0	7	782	20	787	0.624	0.442
SiPUB22	442	AtPUB21	435	9e-140	400	0	1	440	1	433	0.661	0.495
SiPUB23	432	AtPUB27	420	6e-107	316	0	1	432	1	420	0.609	0.454
SiPUB24	788	AtPUB3	760	3e-146	441	0	22	712	49	679	0.578	0.421
SiPUB25	881	AtPUB4	924	0	870	0	6	803	80	886	0.717	0.574
SiPUB26	722	AtPUB3	760	0	577	0	2	722	29	739	0.652	0.499
SiPUB27	1004	AtPUB43	811	2e-66	232	0	261	1004	28	807	0.497	0.286
SiPUB28	676	AtPUB33	799	0	672	0	143	675	272	797	0.758	0.61
SiPUB29	423	AtPUB23	406	3e-66	210	0	10	411	2	400	0.529	0.329
SiPUB3	367	AtPUB8	374	8e-146	410	0	1	362	1	369	0.743	0.583
SiPUB30	823	AtPUB4	924	0	901	0	6	804	80	886	0.739	0.593
SiPUB31	387	AtPUB26	421	7e-48	160	0	8	387	14	404	0.505	0.309
SiPUB32	1086	AtPUB42	1033	0	1018	0	113	1083	1	1033	0.688	0.505
SiPUB33	651	AtPUB10	628	0	736	0	10	648	3	621	0.742	0.618
SiPUB34	814	AtPUB43	811	0	1018	0	2	814	4	811	0.796	0.647
SiPUB35	412	AtPUB28	409	9e-102	301	0	6	412	2	409	0.651	0.417
SiPUB36	652	AtPUB10	628	0	759	0	9	651	1	623	0.762	0.639
SiPUB37	686	AtPUB19	686	0	588	0	1	686	1	686	0.644	0.462
SiPUB38	761	AtPUB6	771	0	859	0	8	743	17	754	0.74	0.584
SiPUB39	415	AtPUB26	421	0	547	0	1	415	1	421	0.829	0.667
SiPUB4	769	AtPUB45	768	0	1003	0	1	769	1	768	0.784	0.652
SiPUB40	314	AtPUB34	801	8e-22	88.2	0	256	314	735	793	0.797	0.627
SiPUB41	405	AtPUB24	456	1e-104	310	0	2	402	6	445	0.598	0.411
SiPUB42	410	AtPUB23	406	6e-176	490	0	3	408	4	405	0.769	0.579
SiPUB43	332	AtPUB32	805	3e-31	116	0	97	270	328	501	0.672	0.425
SiPUB44	803	AtPUB35	814	0	799	0	24	802	23	814	0.662	0.521
SiPUB45	805	AtPUB52	845	0	773	0	24	804	24	844	0.682	0.496
SiPUB46	678	AtPUB16	674	0	754	0	1	677	1	672	0.747	0.585
SiPUB47	413	AtPUB23	406	9e-175	487	0	1	412	1	405	0.76	0.569
SiPUB48	409	AtPUB24	456	8e-106	313	0	2	402	6	439	0.593	0.398
SiPUB49	685	AtPUB13	660	4e-134	402	0	22	679	10	633	0.59	0.392
SiPUB5	543	AtPUB38	556	2e-168	482	0	1	541	1	548	0.659	0.509
SiPUB50	503	AtPUB9	460	8e-110	327	0	12	495	19	456	0.584	0.392
SiPUB51	631	AtPUB14	632	0	801	0	8	627	10	624	0.794	0.668
SiPUB52	1499	AtPUB11	612	5e-19	84.7	0	489	900	214	604	0.412	0.249
SiPUB53	777	AtPUB5	680	5e-111	346	0	103	776	9	680	0.526	0.329
SiPUB54	450	AtPUB30	448	0	668	0	1	450	1	448	0.88	0.756
SiPUB55	719	AtPUB17	729	0	864	0	1	719	1	729	0.775	0.654
SiPUB56	367	AtPUB8	374	2e-152	427	0	1	362	1	369	0.762	0.591
SiPUB6	415	AtPUB26	421	0	552	0	1	415	1	421	0.831	0.67
SiPUB7	662	AtPUB15	660	0	724	0	37	656	53	660	0.805	0.592
SiPUB8	656	AtPUB15	660	0	712	0	37	655	53	660	0.774	0.59
SiPUB9	683	AtPUB19	686	3e-171	499	0	1	683	1	686	0.62	0.388
